# Supplementary material for: Whole-Genome Signatures of Selection in Sport Horses Revealed Selection Footprints Related to Musculoskeletal System Development Processes
Source: Animals (Basel). 2019 Dec 26;10(1):53. doi: 10.3390/ani10010053 (PMC7023322; doi:10.3390/ani10010053)
Supplement: Supplementary file 1 [file animals-10-00053-s001.zip]

Archive with 8 entries (7 files):
- Supplementary/
- Supplementary/Supplementary Figure 1.jpg
- Supplementary/Supplementary Figure 2.jpg
- Supplementary/Supplementary Figure 3.tiff
- Supplementary/Supplementary Figure 4.jpg
- Supplementary/Supplementary Table S1.xlsx
- Supplementary/Supplementary Table S2.xlsx
- Supplementary/Supplementary Table S3.xlsx
