# Supplementary material for: Whole-Genome Signatures of Selection in Sport Horses Revealed Selection Footprints Related to Musculoskeletal System Development Processes
Source: Animals (Basel). 2019 Dec 26;10(1):53. doi: 10.3390/ani10010053 (PMC7023322; doi:10.3390/ani10010053)
Supplement: Supplementary file 1 [file animals-10-00053-s001.zip › Supplementary/Supplementary Table S1.xlsx]

## Sheet: Samples
Sample accession number in EBI	Breed	Abbreviation	Platform	Paired end	Mapping percentage	Coverage
SAMEA4351921	Baden-Wurttemberg	BW	Illumina HiSeq 2000	Yes	98.93	16.62
SAMEA4075261	Dutch warmblood	KW	Illumina HiSeq 2000	Yes	98.82	13.03
SAMN02439782	Hanoverian	HAN3	Illumina HiSeq 2000	Yes	94.59	11.48
SAMN02439779	Hanoverian	HAN4	Illumina HiSeq 2000	Yes	95.43	28.1
SAMN03952747	Hanoverian	HAN2	Illumina HiSeq 2000	Yes	98.2	9.54
SAMN03952758	Hanoverian	HAN1	Illumina HiSeq 2000	Yes	98.31	10.34
SAMEA104357344	Hanoverian	HAN6	Illumina HiSeq 3000	Yes	98.46	39.74
SAMEA4351923	Hanoverian	HAN5	Illumina HiSeq 2000	Yes	98.73	12.79
SAMEA4351924	Holstein	HOL1	Illumina HiSeq 2000	Yes	98.96	19.72
SAMEA4351925	Holstein	HOL2	Illumina HiSeq 2000	Yes	99.24	19.43
SAMEA104357343	Oldenburge	OLD2	Illumina HiSeq 3000	Yes	97.46	15.5
SAMEA4351926	Oldenburge	OLD3	Illumina HiSeq 2000	Yes	98.99	19.09
SAMEA4351927	Oldenburge	OLD1	Illumina HiSeq 2000	Yes	99	15.94
SAMEA4351928	Trakehner	TRA	Illumina HiSeq 2000	Yes	97.5	11.53
SAMEA4351930	Westphalian	WF1	Illumina HiSeq 2000	Yes	98.93	20.61
SAMEA4351931	Westphalian	WF2	Illumina HiSeq 2000	Yes	98.98	17.74
SAMEA4075241	Akhal-Teke	AKT3	Illumina HiSeq 2500	Yes	98.65	32.66
SAMEA4075242	Akhal-Teke	AKT2	Illumina HiSeq 2500	Yes	98.68	21.55
SAMEA4075244	Akhal-Teke	AKT1	Illumina HiSeq 2500	Yes	99.08	16.44
SAMN05440129	American Miniature	AMP1	NextSeq 500	Yes	98.44	16.17
SAMEA3475186	American Miniature	AMP2	Illumina HiSeq 2000	Yes	99.22	13.19
SAMN02439777	Arabian	AR1	Illumina HiSeq 2000	Yes	95.91	15.18
SAMEA3475296	Arabian	AR2	Illumina HiSeq 2500	Yes	99.48	14.79
SAMN03291441	Connemara	CONP2	Illumina HiSeq 2000	Yes	99.22	6.6
SAMN03291461	Connemara	CONP3	Illumina HiSeq 2000	Yes	99.28	6.44
SAMN03291459	Connemara	CONP4	Illumina HiSeq 2000	Yes	99.29	6.4
SAMN03291442	Connemara	CONP1	Illumina HiSeq 2000	Yes	99.24	6.69
SAMN02422919	Dülmen pony	DUP	Illumina HiSeq 2000	Yes	99.2	9
SAMEA3951218	Friesian	FR	NextSeq 500	Yes	97.89	5.07
SAMN01047707	Jeju	JEP2	Illumina HiSeq 2000	Yes	96.9	14.37
SAMN01047708	Jeju	JEP1	Illumina HiSeq 2000	Yes	97.6	14.68
SAMEA104357347	Noriker	NOR	Illumina HiSeq 3000	Yes	99.04	9.23
SAMEA3475276	Percheron	PER	Illumina HiSeq 2500	Yes	99.29	15.71
SAMN03955412	Saxon-Thuringian Heavy Warmblood	SAX	Illumina MiSeq	Yes	99.15	15.73
SAMEA3367609	Shetland	SHP3	Illumina HiSeq 2000	Yes	98.65	24.37
SAMN04538180	Shetland	SHP4	Illumina HiSeq 2000	Yes	98.91	8.65
SAMN04538182	Shetland	SHP2	Illumina HiSeq 2000	Yes	98.95	9.11
SAMN04538183	Shetland	SHP1	Illumina HiSeq 2000	Yes	99.01	9.74
SAMN03955413	Sorraia	SOR	Illumina MiSeq	Yes	99.32	13.7
SAMN04359702	Standardbred	ST4	Illumina HiSeq 2000	Yes	99.38	8.1
SAMN04359693	Standardbred	ST5	Illumina HiSeq 2000	Yes	99.69	5.28
SAMN04359694	Standardbred	ST2	Illumina HiSeq 2000	Yes	99.79	6.43
SAMN04359672	Standardbred	ST6	Illumina HiSeq 2000	Yes	99.82	13.05
SAMN04359705	Standardbred	ST1	Illumina HiSeq 2000	Yes	99.83	5.27
SAMN04359704	Standardbred	ST3	Illumina HiSeq 2000	Yes	99.84	6.25
SAMN01047703	Thoroughbred	TH5	Illumina HiSeq 2000	Yes	96.43	20.12
SAMN01047701	Thoroughbred	TH3	Illumina HiSeq 2000	Yes	96.65	17.11
SAMN01047700	Thoroughbred	TH2	Illumina HiSeq 2000	Yes	96.67	14.95
SAMN01047704	Thoroughbred	TH4	Illumina HiSeq 2000	Yes	97.91	18.53
SAMN01047705	Thoroughbred	TH1	Illumina HiSeq 2000	Yes	98.59	17.67
SAMEA104357338	Welsh Pony	WP	Illumina HiSeq 3000	Yes	97.78	16.14
