# Supplementary material for: Whole-Genome Signatures of Selection in Sport Horses Revealed Selection Footprints Related to Musculoskeletal System Development Processes
Source: Animals (Basel). 2019 Dec 26;10(1):53. doi: 10.3390/ani10010053 (PMC7023322; doi:10.3390/ani10010053)
Supplement: Supplementary file 1 [file animals-10-00053-s001.zip › Supplementary/Supplementary Table S2.xlsx]

## Sheet: ROH1
Animals	Breed	Chromosome	SNP at start of region	SNP at end of region	Length (Kb)	Number of variants	Average SNP density (1 SNP per kb)	Proportion of sites homozygous	Proportion of sites heterozygous
AKT2	Akhal-Teke	6	61256913	66211264	4954.35	29741	0.167	0.999	0.001
AKT2	Akhal-Teke	14	81493884	85325888	3832.01	26664	0.144	0.999	0
AKT3	Akhal-Teke	1	100375948	103765341	3389.39	23967	0.141	0.999	0
AKT3	Akhal-Teke	7	38357137	41722925	3365.79	16198	0.208	1	0
AKT1	Akhal-Teke	14	76773494	80054345	3280.85	17374	0.189	0.999	0
AKT3	Akhal-Teke	27	17476275	20705035	3228.76	27811	0.116	0.999	0.001
AKT3	Akhal-Teke	14	18952548	22049913	3097.37	18109	0.171	0.999	0
AKT2	Akhal-Teke	1	16753132	19834771	3081.64	16207	0.19	0.999	0.001
AKT3	Akhal-Teke	6	51017740	54086531	3068.79	16015	0.192	1	0
AKT2	Akhal-Teke	21	14580903	17649542	3068.64	16283	0.188	0.999	0
AKT3	Akhal-Teke	21	24329399	27119578	2790.18	17217	0.162	1	0
AKT2	Akhal-Teke	21	17655474	20439610	2784.14	14955	0.186	0.999	0.001
AKT3	Akhal-Teke	11	25089318	27847071	2757.75	9931	0.278	1	0
AKT2	Akhal-Teke	24	23272531	26008384	2735.85	14800	0.185	0.999	0.001
AKT3	Akhal-Teke	11	33532637	36263431	2730.8	9263	0.295	0.999	0.001
AKT2	Akhal-Teke	6	52184345	54904385	2720.04	14956	0.182	0.999	0.001
AKT2	Akhal-Teke	26	9171249	11829098	2657.85	21125	0.126	0.999	0.001
AKT2	Akhal-Teke	7	19316859	21925248	2608.39	14811	0.176	0.998	0.001
AKT3	Akhal-Teke	1	83533047	86019852	2486.81	18783	0.132	0.999	0
AKT1	Akhal-Teke	7	39241911	41718335	2476.43	11687	0.212	0.999	0.001
AKT2	Akhal-Teke	13	40113158	42577950	2464.79	11043	0.223	0.999	0.001
AKT1	Akhal-Teke	20	52442477	54795260	2352.78	13837	0.17	0.998	0.001
AKT3	Akhal-Teke	27	13320836	15638934	2318.1	13517	0.171	0.999	0.001
AKT3	Akhal-Teke	11	28127600	30383907	2256.31	9687	0.233	0.999	0.001
AKT3	Akhal-Teke	1	95937499	98184720	2247.22	15311	0.147	0.999	0.001
AKT2	Akhal-Teke	13	34519599	36751775	2232.18	16549	0.135	0.999	0
AKT2	Akhal-Teke	9	1281787	3464438	2182.65	19052	0.115	0.999	0
AKT2	Akhal-Teke	21	23639287	25820733	2181.45	13301	0.164	0.999	0.001
AKT3	Akhal-Teke	1	80431356	82570513	2139.16	14156	0.151	0.999	0.001
AKT2	Akhal-Teke	1	12501941	14624950	2123.01	11952	0.178	0.999	0
AKT2	Akhal-Teke	24	31597942	33660763	2062.82	12958	0.159	0.999	0.001
AKT2	Akhal-Teke	26	6669333	8727002	2057.67	19617	0.105	0.999	0
AKT2	Akhal-Teke	11	54616702	56673956	2057.26	16305	0.126	0.999	0
AKT1	Akhal-Teke	3	76001301	78056075	2054.78	9093	0.226	0.999	0.001
AKT2	Akhal-Teke	9	23589833	25641200	2051.37	12442	0.165	0.999	0.001
AKT1	Akhal-Teke	14	80821646	82858518	2036.87	18732	0.109	0.999	0.001
AKT3	Akhal-Teke	1	24437117	26472162	2035.05	15141	0.134	0.999	0
AKT3	Akhal-Teke	1	86022531	88040757	2018.23	15028	0.134	0.999	0.001
AKT1	Akhal-Teke	23	21963155	23977440	2014.29	12224	0.165	0.999	0.001
AKT2	Akhal-Teke	9	42058985	44069113	2010.13	9035	0.222	0.998	0.001
AKT3	Akhal-Teke	18	56236072	58234037	1997.97	11649	0.172	1	0
AKT2	Akhal-Teke	24	28516512	30498783	1982.27	16744	0.118	0.999	0
AKT2	Akhal-Teke	1	2664094	4579088	1914.99	14561	0.132	0.999	0
AKT2	Akhal-Teke	15	5151411	7027370	1875.96	12968	0.145	0.999	0.001
AKT3	Akhal-Teke	4	74853706	76688867	1835.16	14650	0.125	1	0
AKT2	Akhal-Teke	6	56939858	58763902	1824.05	11724	0.156	0.998	0.001
AKT2	Akhal-Teke	16	22309057	24125863	1816.81	11987	0.152	0.999	0.001
AKT1	Akhal-Teke	5	83479282	85289743	1810.46	12054	0.15	0.999	0.001
AKT3	Akhal-Teke	16	34033222	35831649	1798.43	5559	0.324	0.999	0.001
AKT3	Akhal-Teke	27	10322060	12113911	1791.85	13674	0.131	0.999	0.001
AKT1	Akhal-Teke	3	74209445	75998141	1788.7	12938	0.138	0.998	0.001
AKT2	Akhal-Teke	13	19267946	21036331	1768.39	11564	0.153	0.999	0.001
AKT1	Akhal-Teke	5	51360835	53123936	1763.1	7548	0.234	0.997	0.003
AKT2	Akhal-Teke	29	13498047	15254642	1756.6	10453	0.168	0.998	0.001
AKT2	Akhal-Teke	11	43748963	45496481	1747.52	9450	0.185	0.999	0
AKT2	Akhal-Teke	22	14497888	16241485	1743.6	9755	0.179	0.998	0.001
AKT2	Akhal-Teke	24	44517653	46245562	1727.91	11035	0.157	0.999	0.001
AKT3	Akhal-Teke	1	89134941	90858330	1723.39	14633	0.118	0.999	0
AKT2	Akhal-Teke	23	30222893	31936957	1714.07	11410	0.15	0.999	0.001
AKT2	Akhal-Teke	23	28515854	30222466	1706.61	10825	0.158	0.999	0
AKT3	Akhal-Teke	11	31288522	32994077	1705.56	5890	0.29	0.999	0.001
AKT2	Akhal-Teke	30	12881203	14577868	1696.67	10325	0.164	1	0
AKT2	Akhal-Teke	3	75250516	76939571	1689.06	8958	0.189	0.999	0.001
AKT2	Akhal-Teke	21	26271460	27957923	1686.46	9839	0.171	0.999	0
AKT2	Akhal-Teke	1	979584	2663511	1683.93	12354	0.136	0.999	0.001
AKT1	Akhal-Teke	5	49705322	51358112	1652.79	6092	0.271	0.996	0.003
AKT2	Akhal-Teke	13	38214491	39865982	1651.49	6212	0.266	0.998	0.002
AKT3	Akhal-Teke	14	22615324	24257982	1642.66	12517	0.131	1	0
AKT2	Akhal-Teke	11	21832086	23472355	1640.27	5373	0.305	0.999	0.001
AKT1	Akhal-Teke	2	557873	2171015	1613.14	13875	0.116	0.999	0.001
AKT3	Akhal-Teke	17	7880296	9482476	1602.18	11006	0.146	0.999	0.001
AKT2	Akhal-Teke	7	39792197	41357991	1565.8	7470	0.21	0.999	0.001
AKT2	Akhal-Teke	31	1923770	3485140	1561.37	11162	0.14	0.998	0.001
AKT1	Akhal-Teke	7	48862843	50403317	1540.47	4590	0.336	0.997	0.002
AKT3	Akhal-Teke	18	80874906	82411159	1536.25	8755	0.175	1	0
AKT3	Akhal-Teke	4	73146529	74677373	1530.85	8985	0.17	0.999	0.001
AKT2	Akhal-Teke	20	43255997	44776368	1520.37	8295	0.183	0.999	0
AKT3	Akhal-Teke	7	36843050	38356559	1513.51	7051	0.215	0.999	0.001
AKT3	Akhal-Teke	1	65291193	66791550	1500.36	8390	0.179	1	0
AKT2	Akhal-Teke	1	8701543	10192235	1490.69	9500	0.157	0.999	0.001
AKT2	Akhal-Teke	6	67907938	69391338	1483.4	7587	0.196	0.998	0.001
AKT3	Akhal-Teke	6	49534654	51017492	1482.84	7552	0.196	0.999	0.001
AKT1	Akhal-Teke	7	36863785	38338282	1474.5	6833	0.216	0.999	0
AKT3	Akhal-Teke	1	73732306	75204022	1471.72	10170	0.145	0.999	0.001
AKT2	Akhal-Teke	13	36753017	38213330	1460.31	10530	0.139	0.999	0
AKT2	Akhal-Teke	6	9383912	10840676	1456.77	9867	0.148	0.999	0
AKT2	Akhal-Teke	13	33077908	34519284	1441.38	10262	0.14	0.999	0.001
AKT2	Akhal-Teke	2	47332411	48766095	1433.68	3137	0.457	0.998	0.001
AKT3	Akhal-Teke	6	47362250	48790833	1428.58	7867	0.182	0.999	0.001
AKT1	Akhal-Teke	11	23493636	24920669	1427.03	5296	0.269	0.997	0.002
AKT2	Akhal-Teke	14	76571956	77987234	1415.28	8284	0.171	0.999	0.001
AKT3	Akhal-Teke	29	32261109	33672641	1411.53	7937	0.178	0.999	0.001
AKT1	Akhal-Teke	4	53775082	55182850	1407.77	5874	0.24	0.998	0.002
AKT3	Akhal-Teke	1	91723080	93113271	1390.19	5996	0.232	1	0
AKT1	Akhal-Teke	7	21927943	23317792	1389.85	9348	0.149	0.999	0.001
AKT2	Akhal-Teke	24	19347091	20735816	1388.73	6814	0.204	0.999	0
AKT1	Akhal-Teke	14	82859063	84238982	1379.92	7674	0.18	0.999	0.001
AKT2	Akhal-Teke	24	34723862	36103311	1379.45	10872	0.127	0.999	0.001
AKT2	Akhal-Teke	16	24127276	25500619	1373.34	7581	0.181	0.999	0.001
AKT1	Akhal-Teke	7	44395319	45759466	1364.15	1523	0.896	0.997	0.003
AKT1	Akhal-Teke	1	19778906	21142165	1363.26	8157	0.167	0.999	0.001
AKT2	Akhal-Teke	15	62544805	63888605	1343.8	6856	0.196	1	0
AKT2	Akhal-Teke	24	17903717	19239071	1335.36	6866	0.194	0.999	0.001
AKT3	Akhal-Teke	27	35701162	37029593	1328.43	10596	0.125	1	0
AKT2	Akhal-Teke	16	34762613	36088935	1326.32	4236	0.313	0.998	0.001
AKT2	Akhal-Teke	16	25938273	27262336	1324.06	8601	0.154	0.999	0
AKT2	Akhal-Teke	21	31722123	33045469	1323.35	7944	0.167	0.999	0.001
AKT3	Akhal-Teke	7	44395461	45717715	1322.26	1476	0.896	0.998	0.002
AKT1	Akhal-Teke	4	55267166	56589240	1322.08	7446	0.178	0.999	0.001
AKT2	Akhal-Teke	14	12329573	13647205	1317.63	8876	0.148	0.999	0.001
AKT2	Akhal-Teke	26	563271	1880531	1317.26	9098	0.145	0.999	0.001
AKT2	Akhal-Teke	24	42880403	44196753	1316.35	9129	0.144	0.999	0
AKT3	Akhal-Teke	14	24258951	25572942	1313.99	10332	0.127	1	0
AKT1	Akhal-Teke	8	43150933	44464116	1313.18	6998	0.188	0.999	0.001
AKT3	Akhal-Teke	23	50769947	52075445	1305.5	8916	0.146	1	0
AKT2	Akhal-Teke	28	44874709	46177130	1302.42	5631	0.231	0.999	0.001
AKT2	Akhal-Teke	1	121905113	123199549	1294.44	6828	0.19	0.998	0.001
AKT2	Akhal-Teke	24	41149984	42437617	1287.63	7687	0.168	0.999	0.001
AKT2	Akhal-Teke	11	45497031	46780162	1283.13	6821	0.188	0.999	0.001
AKT2	Akhal-Teke	22	16242370	17517772	1275.4	8269	0.154	0.999	0.001
AKT1	Akhal-Teke	9	2111664	3383985	1272.32	10811	0.118	0.999	0.001
AKT2	Akhal-Teke	18	30159133	31429565	1270.43	4161	0.305	0.996	0.004
AKT2	Akhal-Teke	15	82720928	83990498	1269.57	8750	0.145	0.998	0.001
AKT3	Akhal-Teke	10	53409936	54675283	1265.35	12351	0.102	0.999	0.001
AKT3	Akhal-Teke	18	53514039	54773836	1259.8	6508	0.194	1	0
AKT2	Akhal-Teke	21	36675037	37933900	1258.86	10180	0.124	0.999	0.001
AKT2	Akhal-Teke	21	33046972	34300443	1253.47	8780	0.143	0.999	0.001
AKT3	Akhal-Teke	2	42922252	44165533	1243.28	3513	0.354	0.997	0.003
AKT1	Akhal-Teke	4	57322633	58565100	1242.47	6228	0.199	0.999	0.001
AKT3	Akhal-Teke	6	15158016	16400101	1242.09	8261	0.15	1	0
AKT3	Akhal-Teke	2	40740626	41974944	1234.32	4408	0.28	0.998	0.002
AKT2	Akhal-Teke	5	59520721	60754247	1233.53	8495	0.145	0.998	0.001
AKT2	Akhal-Teke	1	6470175	7702138	1231.96	7772	0.159	0.999	0.001
AKT2	Akhal-Teke	7	61037965	62269293	1231.33	6600	0.187	0.999	0
AKT2	Akhal-Teke	1	29509398	30739729	1230.33	5406	0.228	0.998	0.002
AKT3	Akhal-Teke	4	61818510	63048286	1229.78	7076	0.174	0.999	0.001
AKT2	Akhal-Teke	7	59808286	61037726	1229.44	7400	0.166	1	0
AKT3	Akhal-Teke	12	7729742	8951568	1221.83	8606	0.142	1	0
AKT2	Akhal-Teke	21	4883128	6103355	1220.23	8154	0.15	0.999	0.001
AKT1	Akhal-Teke	1	30722113	31937084	1214.97	6926	0.175	0.999	0.001
AKT2	Akhal-Teke	16	30925153	32137975	1212.82	6305	0.192	0.998	0.002
AKT2	Akhal-Teke	12	112310	1316780	1204.47	9390	0.128	0.999	0
AKT2	Akhal-Teke	25	20070535	21271423	1200.89	6594	0.182	0.999	0
AKT3	Akhal-Teke	23	16490834	17687885	1197.05	7129	0.168	0.999	0.001
AKT2	Akhal-Teke	31	10639414	11835877	1196.46	8421	0.142	0.999	0
AKT2	Akhal-Teke	31	4322429	5516297	1193.87	8251	0.145	0.998	0.001
AKT3	Akhal-Teke	1	94748979	95937033	1188.06	8237	0.144	0.999	0.001
AKT3	Akhal-Teke	20	14483333	15669054	1185.72	8359	0.142	0.999	0.001
AKT1	Akhal-Teke	11	45496201	46681693	1185.49	6248	0.19	0.999	0.001
AKT1	Akhal-Teke	7	94976778	96156310	1179.53	8165	0.144	0.998	0.001
AKT3	Akhal-Teke	6	55761480	56939442	1177.96	7878	0.15	0.999	0
AKT3	Akhal-Teke	30	21230788	22405267	1174.48	8677	0.135	0.999	0.001
AKT3	Akhal-Teke	1	71945146	73114547	1169.4	8424	0.139	0.999	0
AKT2	Akhal-Teke	21	21070196	22237589	1167.39	8402	0.139	0.999	0.001
AKT1	Akhal-Teke	6	9386470	10544748	1158.28	7521	0.154	0.999	0.001
AKT2	Akhal-Teke	21	29186482	30330678	1144.2	7145	0.16	0.999	0
AKT2	Akhal-Teke	6	51044751	52181493	1136.74	6445	0.176	0.999	0.001
AKT3	Akhal-Teke	3	16026453	17158890	1132.44	8681	0.13	1	0
AKT2	Akhal-Teke	19	142073	1271319	1129.25	7590	0.149	0.998	0.001
AKT1	Akhal-Teke	10	76636444	77760826	1124.38	8090	0.139	0.999	0
AKT1	Akhal-Teke	20	55061627	56185822	1124.2	8278	0.136	0.999	0.001
AKT3	Akhal-Teke	1	104002505	105125777	1123.27	5377	0.209	1	0
AKT1	Akhal-Teke	11	44201298	45320776	1119.48	6277	0.178	0.999	0.001
AKT1	Akhal-Teke	30	28947036	30062253	1115.22	6943	0.161	1	0
AKT2	Akhal-Teke	11	41900633	43015210	1114.58	5556	0.201	0.998	0.001
AKT2	Akhal-Teke	4	6277522	7380146	1102.62	6693	0.165	0.998	0.001
AKT2	Akhal-Teke	1	15652817	16752546	1099.73	6218	0.177	0.999	0
AKT2	Akhal-Teke	6	55761480	56858703	1097.22	7353	0.149	0.997	0.001
AKT3	Akhal-Teke	18	54774200	55868973	1094.77	6461	0.169	1	0
AKT3	Akhal-Teke	8	61217941	62304493	1086.55	7435	0.146	0.999	0.001
AKT2	Akhal-Teke	14	37379675	38465263	1085.59	3809	0.285	0.998	0.002
AKT2	Akhal-Teke	24	38539335	39616788	1077.45	7970	0.135	0.999	0.001
AKT1	Akhal-Teke	18	19664127	20738982	1074.86	7528	0.143	0.998	0.001
AKT2	Akhal-Teke	19	22864328	23937980	1073.65	5087	0.211	0.997	0.002
AKT3	Akhal-Teke	1	61112903	62184500	1071.6	4719	0.227	1	0
AKT1	Akhal-Teke	2	99697486	100768556	1071.07	5060	0.212	0.999	0.001
AKT1	Akhal-Teke	3	23915047	24983358	1068.31	5238	0.204	0.997	0.003
AKT3	Akhal-Teke	4	77607959	78675148	1067.19	6764	0.158	1	0
AKT2	Akhal-Teke	14	87891571	88952566	1061	7870	0.135	0.999	0.001
AKT1	Akhal-Teke	10	75578024	76635257	1057.23	6640	0.159	0.999	0.001
AKT2	Akhal-Teke	9	44607677	45661033	1053.36	3518	0.299	0.997	0.003
AKT3	Akhal-Teke	7	48643588	49696530	1052.94	2047	0.514	0.998	0.002
AKT3	Akhal-Teke	30	28947036	29999861	1052.83	6711	0.157	1	0
AKT1	Akhal-Teke	11	21839573	22890563	1050.99	3309	0.318	0.999	0.001
AKT2	Akhal-Teke	4	7837440	8884050	1046.61	8182	0.128	0.999	0
AKT3	Akhal-Teke	9	32006973	33047007	1040.04	9198	0.113	0.999	0
AKT1	Akhal-Teke	9	3491729	4530457	1038.73	8316	0.125	0.999	0.001
AKT2	Akhal-Teke	21	3675112	4709847	1034.74	6321	0.164	0.998	0.001
AKT2	Akhal-Teke	30	22520816	23555094	1034.28	9018	0.115	0.999	0.001
AKT1	Akhal-Teke	1	121078806	122110733	1031.93	4608	0.224	0.998	0.001
AKT2	Akhal-Teke	24	21919224	22950218	1030.99	5444	0.189	0.998	0.001
AKT1	Akhal-Teke	23	16983737	18014216	1030.48	6552	0.157	0.998	0.001
AKT3	Akhal-Teke	23	44228823	45257838	1029.02	7222	0.142	0.999	0
AKT2	Akhal-Teke	2	16266082	17293694	1027.61	6393	0.161	0.999	0
AKT2	Akhal-Teke	7	24515904	25543356	1027.45	6107	0.168	1	0
AKT1	Akhal-Teke	1	81555289	82568947	1013.66	7702	0.132	0.999	0.001
AKT2	Akhal-Teke	1	25032483	26043691	1011.21	7277	0.139	0.998	0.001
AKT2	Akhal-Teke	1	5459067	6469805	1010.74	7089	0.143	0.999	0
AKT1	Akhal-Teke	9	81786791	82790470	1003.68	4877	0.206	0.999	0.001
AKT3	Akhal-Teke	1	76036496	77036979	1000.48	5806	0.172	0.999	0
AMP1	AmericanMiniature	4	55235862	59474638	4238.78	22058	0.192	0.993	0.001
AMP1	AmericanMiniature	7	58701338	62443596	3742.26	20782	0.18	0.993	0.001
AMP1	AmericanMiniature	7	52956656	56559751	3603.1	24773	0.145	0.991	0.001
AMP1	AmericanMiniature	14	63948681	66922502	2973.82	20828	0.143	0.992	0.001
AMP1	AmericanMiniature	7	63134440	65928718	2794.28	20827	0.134	0.994	0.001
AMP1	AmericanMiniature	14	78233455	81027170	2793.72	17238	0.162	0.993	0.001
AMP1	AmericanMiniature	1	35904606	38663030	2758.43	15927	0.173	0.993	0.001
AMP1	AmericanMiniature	11	13795576	16341536	2545.96	14175	0.18	0.992	0.001
AMP1	AmericanMiniature	1	144010154	146456956	2446.8	11681	0.209	0.993	0.001
AMP1	AmericanMiniature	13	19267946	21696568	2428.62	17622	0.138	0.994	0.001
AMP1	AmericanMiniature	9	3862659	6223992	2361.33	17897	0.132	0.991	0.001
AMP1	AmericanMiniature	1	30069805	32418520	2348.72	12108	0.194	0.992	0.001
AMP1	AmericanMiniature	1	80227118	82480628	2253.51	14662	0.154	0.995	0.001
AMP1	AmericanMiniature	1	90918108	93143661	2225.55	11029	0.202	0.991	0.001
AMP1	AmericanMiniature	1	94451892	96643021	2191.13	14867	0.147	0.994	0.001
AMP1	AmericanMiniature	10	42349669	44486500	2136.83	13315	0.16	0.992	0.001
AMP1	AmericanMiniature	31	1580805	3698041	2117.24	15347	0.138	0.993	0.001
AMP1	AmericanMiniature	17	31101523	33199471	2097.95	19730	0.106	0.989	0.001
AMP1	AmericanMiniature	1	96812749	98851378	2038.63	14502	0.141	0.995	0.001
AMP1	AmericanMiniature	7	25608797	27639316	2030.52	11135	0.182	0.993	0.001
AMP1	AmericanMiniature	3	107483762	109497557	2013.8	12686	0.159	0.994	0
AMP1	AmericanMiniature	1	84891897	86857840	1965.94	16863	0.117	0.993	0.001
AMP1	AmericanMiniature	1	119687129	121600215	1913.09	8851	0.216	0.992	0.001
AMP1	AmericanMiniature	7	39843869	41722235	1878.37	8444	0.222	0.994	0
AMP1	AmericanMiniature	8	23583377	25389416	1806.04	12409	0.146	0.996	0.001
AMP1	AmericanMiniature	17	33664541	35419501	1754.96	12130	0.145	0.992	0.001
AMP1	AmericanMiniature	7	23861651	25608590	1746.94	10830	0.161	0.996	0.001
AMP1	AmericanMiniature	1	32604666	34343622	1738.96	7797	0.223	0.992	0.001
AMP1	AmericanMiniature	1	105176104	106883923	1707.82	9898	0.173	0.994	0.001
AMP1	AmericanMiniature	15	31887412	33564299	1676.89	8160	0.206	0.991	0.001
AMP1	AmericanMiniature	23	52076016	53695447	1619.43	14775	0.11	0.995	0.001
AMP1	AmericanMiniature	14	61127227	62712566	1585.34	7693	0.206	0.991	0.002
AMP1	AmericanMiniature	24	19346839	20926673	1579.84	7935	0.199	0.991	0.001
AMP1	AmericanMiniature	15	34323786	35860262	1536.48	7226	0.213	0.993	0.001
AMP1	AmericanMiniature	7	36845629	38356354	1510.73	7017	0.215	0.992	0.001
AMP1	AmericanMiniature	7	38357749	39843109	1485.36	7737	0.192	0.993	0
AMP1	AmericanMiniature	17	35688729	37171187	1482.46	11409	0.13	0.992	0.001
AMP1	AmericanMiniature	6	80535292	82010834	1475.54	6039	0.244	0.993	0.001
AMP1	AmericanMiniature	3	109499340	110974828	1475.49	10338	0.143	0.992	0.001
AMP1	AmericanMiniature	24	17806644	19239071	1432.43	7408	0.193	0.993	0.001
AMP1	AmericanMiniature	7	44341440	45760201	1418.76	1629	0.871	0.993	0.001
AMP1	AmericanMiniature	23	49195939	50596722	1400.78	8640	0.162	0.991	0.001
AMP2	AmericanMiniature	12	26823106	28205503	1382.4	9513	0.145	0.995	0.002
AMP1	AmericanMiniature	9	31676218	33046947	1370.73	11460	0.12	0.992	0.001
AMP1	AmericanMiniature	4	4118054	5474089	1356.04	10320	0.131	0.993	0.001
AMP1	AmericanMiniature	29	30119395	31471314	1351.92	12503	0.108	0.994	0.001
AMP1	AmericanMiniature	31	3704686	5027569	1322.88	8619	0.153	0.994	0
AMP1	AmericanMiniature	1	87234207	88550873	1316.67	9363	0.141	0.994	0
AMP1	AmericanMiniature	1	77735841	79038217	1302.38	10095	0.129	0.992	0.001
AMP1	AmericanMiniature	28	34664180	35963037	1298.86	10201	0.127	0.994	0.001
AMP1	AmericanMiniature	23	32081606	33365009	1283.4	9189	0.14	0.992	0.001
AMP1	AmericanMiniature	28	944297	2225668	1281.37	7566	0.169	0.992	0.001
AMP1	AmericanMiniature	17	49801175	51049427	1248.25	5355	0.233	0.992	0.001
AMP1	AmericanMiniature	11	7261936	8499743	1237.81	10362	0.119	0.993	0.001
AMP1	AmericanMiniature	7	48643588	49881297	1237.71	2709	0.457	0.99	0.001
AMP1	AmericanMiniature	17	37171418	38408775	1237.36	9312	0.133	0.99	0.001
AMP1	AmericanMiniature	1	12455032	13678858	1223.83	6660	0.184	0.992	0.002
AMP1	AmericanMiniature	1	107560958	108773947	1212.99	7398	0.164	0.992	0.002
AMP1	AmericanMiniature	4	2898942	4111709	1212.77	7724	0.157	0.991	0.001
AMP1	AmericanMiniature	3	28129697	29339598	1209.9	7911	0.153	0.995	0.001
AMP2	AmericanMiniature	24	7079989	8288825	1208.84	5739	0.211	0.996	0.002
AMP1	AmericanMiniature	16	74552870	75753272	1200.4	8745	0.137	0.994	0.001
AMP1	AmericanMiniature	1	125687064	126881849	1194.79	6846	0.175	0.995	0.002
AMP1	AmericanMiniature	22	25729415	26911933	1182.52	4724	0.25	0.989	0.003
AMP1	AmericanMiniature	4	53379747	54556140	1176.39	5817	0.202	0.991	0.001
AMP1	AmericanMiniature	1	117641141	118806638	1165.5	5434	0.214	0.99	0.001
AMP1	AmericanMiniature	29	32518696	33672641	1153.95	5774	0.2	0.991	0.002
AMP1	AmericanMiniature	18	33712375	34848145	1135.77	6660	0.171	0.99	0.002
AMP1	AmericanMiniature	8	11833863	12945459	1111.6	10619	0.105	0.995	0.001
AMP1	AmericanMiniature	23	26266666	27356297	1089.63	5195	0.21	0.989	0.001
AMP1	AmericanMiniature	10	51332516	52422048	1089.53	7404	0.147	0.992	0.001
AMP2	AmericanMiniature	16	34177884	35249075	1071.19	3070	0.349	0.993	0.005
AMP1	AmericanMiniature	27	3153127	4223615	1070.49	7002	0.153	0.992	0.001
AMP1	AmericanMiniature	25	4451279	5510222	1058.94	7389	0.143	0.994	0.002
AMP1	AmericanMiniature	1	83831314	84886777	1055.46	7127	0.148	0.993	0.001
AMP1	AmericanMiniature	7	67225851	68280447	1054.6	7205	0.146	0.993	0.001
AMP1	AmericanMiniature	14	57420909	58475286	1054.38	6763	0.156	0.993	0.001
AMP2	AmericanMiniature	3	29551104	30600794	1049.69	6739	0.156	0.997	0.001
AMP1	AmericanMiniature	31	5027729	6073553	1045.83	8791	0.119	0.991	0.001
AMP1	AmericanMiniature	1	146582390	147619985	1037.6	4708	0.22	0.989	0.002
AMP1	AmericanMiniature	16	30272827	31304518	1031.69	5208	0.198	0.988	0.003
AMP1	AmericanMiniature	2	117270677	118300547	1029.87	4217	0.244	0.994	0.002
AMP1	AmericanMiniature	1	113013032	114037779	1024.75	6312	0.162	0.993	0.001
AMP2	AmericanMiniature	4	46914731	47935878	1021.15	6668	0.153	0.997	0.001
AMP1	AmericanMiniature	23	54032064	55045077	1013.01	5759	0.176	0.994	0.001
AMP1	AmericanMiniature	13	16240270	17252299	1012.03	7038	0.144	0.993	0.001
AR1	Arabian	21	40755367	46335522	5580.16	41229	0.135	0.999	0.001
AR2	Arabian	3	11037369	14973341	3935.97	30175	0.13	0.999	0
AR2	Arabian	7	63133353	66752085	3618.73	24556	0.147	0.999	0.001
AR1	Arabian	11	25089401	28630381	3540.98	12549	0.282	1	0
AR2	Arabian	15	40455411	43710387	3254.98	17381	0.187	0.998	0.001
AR1	Arabian	11	791991	3940395	3148.41	21785	0.145	0.999	0.001
AR1	Arabian	9	5395063	8281336	2886.27	21774	0.133	0.999	0
AR1	Arabian	18	25628506	28217342	2588.84	13384	0.193	1	0
AR1	Arabian	18	31103705	33631002	2527.3	15485	0.163	0.999	0
AR2	Arabian	14	21812073	24257942	2445.87	17658	0.139	0.999	0
AR2	Arabian	8	72561609	74954652	2393.04	14272	0.168	0.999	0.001
AR2	Arabian	17	44600808	46966670	2365.86	15291	0.155	0.999	0.001
AR2	Arabian	7	60003303	62269293	2265.99	12823	0.177	0.999	0.001
AR1	Arabian	8	21153268	23407641	2254.37	6720	0.335	0.998	0.001
AR2	Arabian	28	3853774	6073001	2219.23	15997	0.139	0.998	0.001
AR1	Arabian	1	35182708	37332689	2149.98	10666	0.202	0.998	0.001
AR2	Arabian	14	45960674	48066082	2105.41	13112	0.161	0.999	0
AR1	Arabian	11	33533103	35637135	2104.03	6890	0.305	0.999	0.001
AR2	Arabian	10	62864708	64965174	2100.47	14138	0.149	0.999	0
AR1	Arabian	6	20444328	22485641	2041.31	18876	0.108	0.999	0.001
AR1	Arabian	1	50605622	52582322	1976.7	10136	0.195	0.999	0.001
AR2	Arabian	7	72250490	74222307	1971.82	13910	0.142	0.999	0.001
AR1	Arabian	8	57201201	59155207	1954.01	12256	0.159	0.999	0.001
AR2	Arabian	3	107452859	109394189	1941.33	12399	0.157	0.999	0.001
AR2	Arabian	2	58030845	59971077	1940.23	13055	0.149	0.999	0.001
AR1	Arabian	18	6100266	8011959	1911.69	19126	0.1	0.999	0.001
AR1	Arabian	11	3940972	5845739	1904.77	13465	0.141	0.999	0.001
AR2	Arabian	10	80745823	82638448	1892.63	11440	0.165	0.999	0.001
AR2	Arabian	27	13821325	15708652	1887.33	11323	0.167	0.998	0.001
AR2	Arabian	15	48176708	50056488	1879.78	11882	0.158	0.999	0.001
AR2	Arabian	30	14987155	16852031	1864.88	16235	0.115	0.998	0.001
AR1	Arabian	11	36510456	38372997	1862.54	9800	0.19	0.999	0.001
AR1	Arabian	7	94087058	95941935	1854.88	11296	0.164	0.999	0.001
AR1	Arabian	10	65248722	67086456	1837.73	11056	0.166	0.998	0.001
AR1	Arabian	19	45987405	47821178	1833.77	14113	0.13	0.999	0.001
AR1	Arabian	2	99611698	101439925	1828.23	8840	0.207	0.999	0.001
AR2	Arabian	7	70183731	72000133	1816.4	8295	0.219	0.998	0.001
AR2	Arabian	3	109394460	111207731	1813.27	12753	0.142	0.999	0
AR2	Arabian	10	65248722	67053419	1804.7	10757	0.168	0.998	0.001
AR1	Arabian	9	46989259	48780932	1791.67	9614	0.186	1	0
AR1	Arabian	3	86048609	87837892	1789.28	8212	0.218	0.999	0.001
AR2	Arabian	11	33342461	35123678	1781.22	6078	0.293	0.998	0.001
AR1	Arabian	8	63146237	64914515	1768.28	11135	0.159	0.999	0
AR1	Arabian	11	28630751	30385246	1754.5	7813	0.225	0.999	0.001
AR1	Arabian	9	8528552	10279001	1750.45	10679	0.164	1	0
AR2	Arabian	23	52295295	54031969	1736.67	14392	0.121	0.997	0.001
AR2	Arabian	7	29269583	31000333	1730.75	8652	0.2	0.999	0.001
AR2	Arabian	15	36279193	38007783	1728.59	8001	0.216	0.999	0
AR2	Arabian	23	44228090	45938599	1710.51	12145	0.141	0.998	0
AR1	Arabian	30	28354841	30062253	1707.41	11613	0.147	0.999	0.001
AR1	Arabian	10	68331856	70004625	1672.77	10968	0.153	0.999	0.001
AR1	Arabian	21	20410728	22073749	1663.02	12010	0.138	1	0
AR2	Arabian	3	88309915	89967339	1657.42	9326	0.178	0.998	0.002
AR1	Arabian	18	28217597	29851026	1633.43	10984	0.149	0.999	0
AR2	Arabian	9	20066356	21689962	1623.61	9625	0.169	0.999	0.001
AR2	Arabian	1	5332294	6944596	1612.3	11167	0.144	0.999	0.001
AR1	Arabian	3	34705136	36304386	1599.25	3970	0.403	0.998	0.002
AR1	Arabian	8	52989887	54585091	1595.2	9281	0.172	0.999	0.001
AR1	Arabian	15	45042244	46625958	1583.71	6819	0.232	0.999	0.001
AR1	Arabian	9	81986239	83560679	1574.44	5733	0.275	0.998	0.001
AR1	Arabian	18	33711555	35277994	1566.44	9769	0.16	0.999	0.001
AR1	Arabian	15	46807236	48363012	1555.78	11755	0.132	0.999	0
AR2	Arabian	1	24633957	26188085	1554.13	11846	0.131	0.999	0.001
AR1	Arabian	15	72704587	74230643	1526.06	9579	0.159	0.999	0.001
AR2	Arabian	11	26331791	27847071	1515.28	6286	0.241	0.999	0.001
AR2	Arabian	14	41880792	43377537	1496.75	8021	0.187	0.999	0
AR2	Arabian	4	85932753	87427579	1494.83	11015	0.136	0.999	0.001
AR1	Arabian	1	53396383	54887579	1491.2	15020	0.099	0.999	0.001
AR2	Arabian	3	111208902	112699415	1490.51	12201	0.122	0.999	0
AR2	Arabian	16	68911280	70389109	1477.83	9561	0.155	0.999	0.001
AR2	Arabian	7	20807275	22283524	1476.25	9554	0.155	0.999	0.001
AR2	Arabian	2	62926165	64395991	1469.83	15082	0.097	1	0
AR1	Arabian	4	81863773	83332291	1468.52	8439	0.174	0.999	0
AR1	Arabian	18	60656147	62113896	1457.75	10845	0.134	0.999	0.001
AR2	Arabian	14	7340533	8781388	1440.86	10779	0.134	0.998	0.001
AR1	Arabian	23	29911510	31340991	1429.48	9835	0.145	0.999	0.001
AR1	Arabian	15	58638774	60067909	1429.14	6953	0.206	0.999	0.001
AR1	Arabian	9	49373807	50801857	1428.05	10110	0.141	0.999	0
AR2	Arabian	15	75905002	77317811	1412.81	7852	0.18	0.999	0
AR1	Arabian	28	31812532	33222763	1410.23	11190	0.126	0.999	0.001
AR2	Arabian	11	31787195	33194188	1406.99	5114	0.275	0.999	0.001
AR1	Arabian	10	81231940	82637129	1405.19	9290	0.151	0.998	0.002
AR2	Arabian	3	5110014	6513257	1403.24	8328	0.168	0.998	0.001
AR2	Arabian	26	35349300	36751897	1402.6	11912	0.118	0.999	0
AR2	Arabian	21	56333154	57723296	1390.14	7868	0.177	0.997	0.001
AR1	Arabian	19	56821060	58207634	1386.58	10516	0.132	0.999	0.001
AR1	Arabian	8	65717664	67103675	1386.01	8956	0.155	0.999	0.001
AR1	Arabian	14	84650584	86035839	1385.26	9112	0.152	0.999	0.001
AR2	Arabian	28	6073394	7452336	1378.94	9843	0.14	0.999	0.001
AR2	Arabian	30	10913063	12275601	1362.54	9402	0.145	1	0
AR1	Arabian	23	32335837	33697950	1362.11	9707	0.14	0.999	0.001
AR1	Arabian	1	109543217	110900228	1357.01	7723	0.176	0.999	0
AR2	Arabian	22	15516951	16870714	1353.76	7461	0.181	0.999	0.001
AR1	Arabian	3	32730187	34079449	1349.26	8276	0.163	0.998	0.002
AR1	Arabian	4	79955980	81299676	1343.7	9503	0.141	0.999	0.001
AR2	Arabian	23	50855850	52187584	1331.73	9653	0.138	0.998	0.001
AR2	Arabian	31	8449644	9779671	1330.03	8042	0.165	0.998	0.001
AR2	Arabian	14	38650705	39978652	1327.95	6968	0.191	0.999	0.001
AR1	Arabian	7	44435676	45758596	1322.92	1257	1.052	0.99	0.01
AR1	Arabian	8	76827465	78148967	1321.5	8966	0.147	0.999	0.001
AR1	Arabian	20	10138815	11459780	1320.97	9183	0.144	0.999	0.001
AR1	Arabian	28	365210	1684516	1319.31	6786	0.194	0.999	0.001
AR2	Arabian	14	24258572	25572942	1314.37	10333	0.127	0.999	0.001
AR1	Arabian	4	38003057	39316024	1312.97	6858	0.191	0.999	0
AR2	Arabian	24	27553326	28860064	1306.74	10308	0.127	0.999	0
AR2	Arabian	3	118174986	119479908	1304.92	5787	0.225	0.996	0.001
AR2	Arabian	3	114584420	115877482	1293.06	12193	0.106	0.996	0.001
AR1	Arabian	15	41654077	42946183	1292.11	5962	0.217	0.999	0
AR2	Arabian	28	7903893	9195508	1291.62	8690	0.149	0.999	0
AR2	Arabian	2	60962328	62247801	1285.47	7929	0.162	0.999	0.001
AR2	Arabian	17	43316825	44600566	1283.74	10301	0.125	0.999	0
AR1	Arabian	9	27995514	29273807	1278.29	7611	0.168	0.999	0
AR2	Arabian	24	28876581	30153892	1277.31	10593	0.121	1	0
AR2	Arabian	29	32199940	33474565	1274.63	7409	0.172	0.998	0.001
AR2	Arabian	19	46548762	47821782	1273.02	9962	0.128	0.999	0
AR1	Arabian	22	15575760	16840753	1264.99	6983	0.181	0.999	0.001
AR2	Arabian	14	44700692	45959460	1258.77	6453	0.195	0.999	0
AR1	Arabian	19	49632126	50889847	1257.72	9605	0.131	0.999	0.001
AR1	Arabian	1	31161346	32418883	1257.54	6255	0.201	0.999	0.001
AR2	Arabian	17	46968041	48200008	1231.97	7981	0.154	0.998	0.001
AR1	Arabian	6	1124217	2356114	1231.9	11144	0.111	0.999	0.001
AR1	Arabian	26	5029693	6258751	1229.06	11951	0.103	1	0
AR1	Arabian	9	21690494	22917363	1226.87	8118	0.151	0.999	0
AR1	Arabian	9	78618041	79844217	1226.18	8001	0.153	1	0
AR2	Arabian	23	41821676	43046403	1224.73	8245	0.149	0.998	0.001
AR2	Arabian	14	48208090	49425532	1217.44	6883	0.177	0.999	0.001
AR2	Arabian	17	40093887	41309639	1215.75	9406	0.129	0.999	0.001
AR1	Arabian	15	67384233	68598000	1213.77	5758	0.211	0.999	0.001
AR2	Arabian	1	148124343	149326001	1201.66	5761	0.209	0.998	0.002
AR2	Arabian	20	18609777	19810672	1200.9	5910	0.203	0.998	0.001
AR1	Arabian	20	40567724	41767648	1199.92	6665	0.18	0.999	0.001
AR1	Arabian	25	19167138	20357664	1190.53	7631	0.156	0.999	0.001
AR2	Arabian	8	17987816	19178227	1190.41	7711	0.154	0.998	0.001
AR2	Arabian	15	34639024	35823524	1184.5	5600	0.212	0.999	0
AR2	Arabian	14	51070819	52250228	1179.41	7885	0.15	0.999	0
AR2	Arabian	28	34310383	35485344	1174.96	9341	0.126	0.996	0.001
AR2	Arabian	5	64920381	66093301	1172.92	6968	0.168	0.998	0
AR1	Arabian	15	57467898	58638126	1170.23	8127	0.144	0.999	0
AR2	Arabian	23	46103779	47268257	1164.48	9396	0.124	1	0
AR2	Arabian	24	34439385	35598225	1158.84	9330	0.124	0.998	0.001
AR2	Arabian	5	41486115	42641559	1155.44	4328	0.267	0.998	0.001
AR2	Arabian	3	28075674	29230836	1155.16	7495	0.154	0.999	0
AR2	Arabian	14	29650418	30800953	1150.54	7530	0.153	0.999	0.001
AR2	Arabian	26	34201417	35348276	1146.86	7176	0.16	0.998	0.001
AR1	Arabian	2	108091560	109233209	1141.65	7258	0.157	0.999	0.001
AR1	Arabian	1	5809613	6944596	1134.98	7673	0.148	0.999	0.001
AR1	Arabian	31	22975799	24107348	1131.55	7745	0.146	1	0
AR2	Arabian	23	43093453	44224213	1130.76	7544	0.15	0.999	0.001
AR1	Arabian	20	11460868	12586052	1125.18	6786	0.166	0.999	0
AR1	Arabian	6	44547994	45666941	1118.95	8675	0.129	0.999	0
AR1	Arabian	15	43722618	44840284	1117.67	4377	0.255	0.999	0
AR1	Arabian	15	40539202	41651847	1112.65	6239	0.178	0.999	0.001
AR2	Arabian	11	35393341	36502245	1108.9	3881	0.286	0.998	0.001
AR1	Arabian	1	176287533	177394458	1106.93	10994	0.101	0.999	0.001
AR2	Arabian	12	26538521	27637255	1098.73	6571	0.167	0.998	0
AR2	Arabian	21	29171915	30270174	1098.26	6905	0.159	0.999	0.001
AR2	Arabian	7	6362288	7459766	1097.48	4177	0.263	1	0
AR1	Arabian	23	54628585	55725674	1097.09	5127	0.214	0.999	0.001
AR2	Arabian	10	82641315	83734230	1092.92	6767	0.162	0.999	0.001
AR2	Arabian	6	64939878	66031770	1091.89	6126	0.178	0.997	0.001
AR2	Arabian	7	22700521	23782394	1081.87	6557	0.165	0.999	0
AR1	Arabian	10	63890055	64965373	1075.32	7053	0.152	0.999	0.001
AR1	Arabian	1	61109384	62183809	1074.43	4728	0.227	0.999	0.001
AR2	Arabian	3	113365740	114436581	1070.84	10874	0.098	0.998	0.001
AR1	Arabian	11	12327894	13390291	1062.4	6138	0.173	0.998	0.001
AR1	Arabian	15	65434126	66489175	1055.05	6667	0.158	0.999	0.001
AR1	Arabian	4	76937261	77983429	1046.17	6565	0.159	0.999	0
AR1	Arabian	8	90400002	91445173	1045.17	6583	0.159	0.999	0
AR2	Arabian	14	16296234	17338486	1042.25	7683	0.136	1	0
AR1	Arabian	1	119302131	120344129	1042	6023	0.173	0.999	0.001
AR2	Arabian	14	53123398	54160281	1036.88	6372	0.163	0.999	0
AR1	Arabian	4	68399432	69433435	1034	6564	0.158	0.999	0.001
AR2	Arabian	7	68280893	69311377	1030.48	7355	0.14	0.998	0.001
AR1	Arabian	2	106122889	107142915	1020.03	6777	0.151	0.999	0.001
AR1	Arabian	14	90406158	91425271	1019.11	6699	0.152	0.999	0.001
AR2	Arabian	29	10982745	12000675	1017.93	6950	0.146	1	0
AR1	Arabian	22	28605750	29622909	1017.16	6352	0.16	0.999	0
AR1	Arabian	9	39312179	40329121	1016.94	5365	0.19	0.999	0.001
AR1	Arabian	16	39364247	40379525	1015.28	4829	0.21	0.997	0.003
AR2	Arabian	26	36758575	37773175	1014.6	8432	0.12	0.998	0.001
AR2	Arabian	27	1635244	2648667	1013.42	7128	0.142	0.998	0.001
AR1	Arabian	16	66449495	67459042	1009.55	6051	0.167	0.998	0.002
AR1	Arabian	1	39646385	40653055	1006.67	6726	0.15	0.999	0.001
AR1	Arabian	4	97135655	98141738	1006.08	7517	0.134	1	0
AR1	Arabian	3	108888288	109892763	1004.48	6440	0.156	0.999	0.001
BW	Baden-Wurttemberg	2	70495080	73418831	2923.75	25284	0.116	0.999	0
BW	Baden-Wurttemberg	11	25133398	27844382	2710.99	9752	0.278	0.996	0.004
BW	Baden-Wurttemberg	4	27329396	29709781	2380.39	13939	0.171	0.999	0.001
BW	Baden-Wurttemberg	26	685053	2965958	2280.91	17370	0.131	0.999	0
BW	Baden-Wurttemberg	8	21476346	23631822	2155.48	6972	0.309	0.998	0.002
BW	Baden-Wurttemberg	1	151996993	154060752	2063.76	11354	0.182	0.999	0
BW	Baden-Wurttemberg	17	9424800	11466401	2041.6	10832	0.188	0.998	0.001
BW	Baden-Wurttemberg	1	19501442	21499899	1998.46	11882	0.168	0.999	0.001
BW	Baden-Wurttemberg	24	34439385	36375681	1936.3	14269	0.136	0.999	0.001
BW	Baden-Wurttemberg	28	41433794	43336526	1902.73	13069	0.146	0.999	0.001
BW	Baden-Wurttemberg	18	80624926	82527442	1902.52	10927	0.174	0.999	0.001
BW	Baden-Wurttemberg	9	24129051	25974689	1845.64	12229	0.151	0.999	0.001
BW	Baden-Wurttemberg	18	52428685	54255156	1826.47	9599	0.19	0.999	0.001
BW	Baden-Wurttemberg	1	141440285	143120611	1680.33	11371	0.148	1	0
BW	Baden-Wurttemberg	1	136100881	137753821	1652.94	11202	0.148	0.999	0
BW	Baden-Wurttemberg	20	8396770	9948180	1551.41	11274	0.138	0.999	0.001
BW	Baden-Wurttemberg	23	21543419	23058894	1515.48	10624	0.143	0.999	0.001
BW	Baden-Wurttemberg	17	11467450	12955018	1487.57	8850	0.168	0.998	0.001
BW	Baden-Wurttemberg	1	140007726	141439426	1431.7	6158	0.232	0.999	0.001
BW	Baden-Wurttemberg	6	39714832	41143372	1428.54	7191	0.199	0.999	0
BW	Baden-Wurttemberg	17	50090711	51509350	1418.64	6583	0.216	0.998	0.002
BW	Baden-Wurttemberg	15	73751278	75137598	1386.32	7508	0.185	0.997	0.002
BW	Baden-Wurttemberg	11	27845502	29200548	1355.05	5781	0.234	0.997	0.003
BW	Baden-Wurttemberg	14	42281566	43634608	1353.04	7086	0.191	0.998	0.002
BW	Baden-Wurttemberg	20	56606885	57933169	1326.29	8396	0.158	0.999	0
BW	Baden-Wurttemberg	5	92866873	94161808	1294.94	9173	0.141	0.999	0.001
BW	Baden-Wurttemberg	8	28796357	30079760	1283.4	4025	0.319	0.996	0.004
BW	Baden-Wurttemberg	7	29689252	30946416	1257.16	6307	0.199	0.999	0.001
BW	Baden-Wurttemberg	1	126883536	128128723	1245.19	5055	0.246	0.998	0.001
BW	Baden-Wurttemberg	12	8348396	9583680	1235.29	10469	0.118	0.999	0.001
BW	Baden-Wurttemberg	17	53303764	54521373	1217.61	10968	0.111	0.999	0
BW	Baden-Wurttemberg	17	34264302	35472811	1208.51	6963	0.174	0.999	0.001
BW	Baden-Wurttemberg	23	11738541	12911099	1172.56	7412	0.158	0.999	0.001
BW	Baden-Wurttemberg	19	54769989	55942433	1172.44	6066	0.193	0.999	0.001
BW	Baden-Wurttemberg	5	77790263	78951340	1161.08	7015	0.166	0.999	0.001
BW	Baden-Wurttemberg	6	2681382	3835921	1154.54	7526	0.153	0.998	0.001
BW	Baden-Wurttemberg	18	54719532	55868973	1149.44	6778	0.17	0.999	0.001
BW	Baden-Wurttemberg	3	41145139	42288388	1143.25	9537	0.12	0.999	0.001
BW	Baden-Wurttemberg	6	41143649	42284702	1141.05	6144	0.186	0.999	0.001
BW	Baden-Wurttemberg	1	125740848	126875744	1134.9	6448	0.176	0.999	0.001
BW	Baden-Wurttemberg	1	150500698	151598830	1098.13	5172	0.212	0.999	0.001
BW	Baden-Wurttemberg	8	40160186	41250972	1090.79	4802	0.227	0.999	0.001
BW	Baden-Wurttemberg	16	80933048	81991737	1058.69	8055	0.131	0.999	0.001
BW	Baden-Wurttemberg	29	13723139	14780311	1057.17	4743	0.223	0.998	0.002
BW	Baden-Wurttemberg	6	78521465	79575067	1053.6	7211	0.146	0.999	0
BW	Baden-Wurttemberg	6	42285360	43328058	1042.7	5551	0.188	1	0
BW	Baden-Wurttemberg	5	24255063	25278446	1023.38	6094	0.168	0.999	0.001
BW	Baden-Wurttemberg	5	94739502	95759754	1020.25	6472	0.158	1	0
BW	Baden-Wurttemberg	24	31132770	32152498	1019.73	7816	0.13	0.999	0.001
CONP2	Connemara	15	47867066	51172055	3304.99	22017	0.15	0.992	0.001
CONP2	Connemara	18	43408428	46243960	2835.53	16904	0.168	0.994	0.001
CONP4	Connemara	4	49651330	52427478	2776.15	12495	0.222	0.992	0.001
CONP1	Connemara	3	103484466	106105924	2621.46	18801	0.139	0.994	0.001
CONP1	Connemara	1	103889180	106463243	2574.06	13742	0.187	0.992	0.001
CONP1	Connemara	18	48473736	50983590	2509.86	11054	0.227	0.992	0.002
CONP1	Connemara	18	39529993	42034093	2504.1	12455	0.201	0.993	0.001
CONP4	Connemara	1	83831314	86292894	2461.58	18963	0.13	0.993	0.001
CONP2	Connemara	8	47041301	49462010	2420.71	14630	0.165	0.993	0.002
CONP2	Connemara	15	54119453	56499812	2380.36	11010	0.216	0.993	0.001
CONP2	Connemara	17	44478184	46813902	2335.72	15601	0.15	0.994	0.001
CONP2	Connemara	17	46815088	49066644	2251.56	13900	0.162	0.994	0.001
CONP4	Connemara	14	56691408	58887827	2196.42	12911	0.17	0.992	0.001
CONP1	Connemara	1	29757574	31938050	2180.48	11201	0.195	0.994	0.001
CONP1	Connemara	24	28925411	31058794	2133.38	18547	0.115	0.995	0.001
CONP1	Connemara	31	18667020	20739546	2072.53	13555	0.153	0.994	0.001
CONP2	Connemara	18	39403898	41471662	2067.76	10956	0.189	0.992	0.001
CONP1	Connemara	15	4925033	6964007	2038.97	13740	0.148	0.993	0.001
CONP4	Connemara	2	42922247	44945003	2022.76	8028	0.252	0.992	0.002
CONP2	Connemara	15	58689932	60631030	1941.1	9470	0.205	0.994	0.001
CONP4	Connemara	4	45341841	47263273	1921.43	13628	0.141	0.99	0.001
CONP4	Connemara	4	69601311	71516840	1915.53	11778	0.163	0.989	0.001
CONP3	Connemara	8	39019091	40931912	1912.82	8614	0.222	0.992	0.002
CONP3	Connemara	11	25934524	27846330	1911.81	7516	0.254	0.991	0.004
CONP1	Connemara	8	47712764	49608542	1895.78	11273	0.168	0.994	0.002
CONP1	Connemara	8	49612548	51484216	1871.67	12865	0.145	0.994	0.001
CONP3	Connemara	4	20326460	22173821	1847.36	14887	0.124	0.993	0.001
CONP4	Connemara	10	54352704	56181454	1828.75	10012	0.183	0.991	0.001
CONP1	Connemara	1	119994700	121794645	1799.95	8013	0.225	0.992	0.002
CONP2	Connemara	2	78844578	80580065	1735.49	9916	0.175	0.992	0.001
CONP3	Connemara	3	57384439	59117269	1732.83	9162	0.189	0.993	0.001
CONP2	Connemara	24	28750680	30466113	1715.43	14681	0.117	0.993	0.001
CONP4	Connemara	14	54225292	55928939	1703.65	11528	0.148	0.989	0.002
CONP2	Connemara	15	75624285	77318071	1693.79	9574	0.177	0.993	0.001
CONP2	Connemara	3	110139533	111831581	1692.05	13194	0.128	0.995	0.001
CONP3	Connemara	9	74115479	75787972	1672.49	12631	0.132	0.994	0.001
CONP1	Connemara	8	68440504	70098663	1658.16	10795	0.154	0.995	0.001
CONP2	Connemara	24	23012381	24661844	1649.46	8999	0.183	0.995	0
CONP3	Connemara	19	5199545	6837144	1637.6	15603	0.105	0.992	0
CONP4	Connemara	27	7328214	8965469	1637.26	11567	0.142	0.99	0.001
CONP2	Connemara	25	28046513	29677059	1630.55	7745	0.211	0.992	0.002
CONP4	Connemara	4	48031067	49649201	1618.13	6623	0.244	0.989	0.003
CONP2	Connemara	18	46913963	48494348	1580.39	9529	0.166	0.994	0.001
CONP1	Connemara	1	27904878	29478638	1573.76	4921	0.32	0.993	0.001
CONP1	Connemara	20	10342356	11892444	1550.09	10405	0.149	0.993	0.001
CONP2	Connemara	8	53517983	55065393	1547.41	9178	0.169	0.994	0.001
CONP4	Connemara	2	2171583	3701851	1530.27	13975	0.11	0.992	0.001
CONP4	Connemara	8	21602524	23127073	1524.55	4239	0.36	0.989	0.003
CONP2	Connemara	8	52029956	53517543	1487.59	7647	0.195	0.994	0.002
CONP4	Connemara	6	28953972	30415843	1461.87	6437	0.227	0.99	0.002
CONP2	Connemara	24	32466791	33926617	1459.83	9022	0.162	0.992	0.002
CONP2	Connemara	2	80913176	82371030	1457.86	8838	0.165	0.994	0.001
CONP2	Connemara	24	17233117	18661011	1427.89	8957	0.159	0.995	0.001
CONP1	Connemara	1	169581267	171003856	1422.59	7945	0.179	0.994	0.001
CONP1	Connemara	18	38127407	39529426	1402.02	8603	0.163	0.995	0.001
CONP3	Connemara	21	2245112	3640149	1395.04	8318	0.168	0.989	0.001
CONP4	Connemara	1	146754607	148142945	1388.34	5873	0.236	0.989	0.002
CONP4	Connemara	8	81274254	82659024	1384.77	12318	0.112	0.989	0.001
CONP4	Connemara	8	26187289	27571890	1384.6	12642	0.11	0.992	0.001
CONP2	Connemara	12	240	1378905	1378.67	10494	0.131	0.993	0.001
CONP1	Connemara	28	12911967	14289228	1377.26	9494	0.145	0.995	0.001
CONP2	Connemara	25	26675988	28046388	1370.4	6760	0.203	0.992	0.002
CONP2	Connemara	18	36763885	38126600	1362.72	7326	0.186	0.992	0.001
CONP1	Connemara	18	36763885	38125639	1361.76	7321	0.186	0.993	0.001
CONP1	Connemara	25	35445591	36803523	1357.93	10820	0.126	0.991	0.001
CONP1	Connemara	17	33932843	35290410	1357.57	8066	0.168	0.995	0.001
CONP1	Connemara	8	51648037	52993213	1345.18	7699	0.175	0.995	0.001
CONP3	Connemara	8	86806010	88149839	1343.83	11135	0.121	0.994	0.001
CONP4	Connemara	10	82641315	83979774	1338.46	7584	0.176	0.993	0.001
CONP1	Connemara	6	48640191	49978355	1338.16	7634	0.175	0.993	0.001
CONP3	Connemara	20	10556209	11892444	1336.24	8739	0.153	0.991	0.002
CONP4	Connemara	7	49054286	50377545	1323.26	4223	0.313	0.99	0.003
CONP4	Connemara	4	14230339	15540181	1309.84	7297	0.18	0.989	0.002
CONP2	Connemara	16	5148391	6455736	1307.35	8684	0.151	0.993	0.001
CONP3	Connemara	6	76516083	77820610	1304.53	11397	0.114	0.99	0.001
CONP1	Connemara	1	107103174	108404755	1301.58	8086	0.161	0.994	0.001
CONP3	Connemara	8	78602667	79903806	1301.14	7594	0.171	0.991	0.001
CONP1	Connemara	20	22623138	23920823	1297.69	7313	0.177	0.997	0.001
CONP3	Connemara	4	18718391	20013306	1294.92	11526	0.112	0.992	0.001
CONP1	Connemara	25	20397647	21691803	1294.16	8095	0.16	0.996	0.001
CONP4	Connemara	14	48824136	50094777	1270.64	7425	0.171	0.991	0.001
CONP1	Connemara	18	47202704	48473263	1270.56	7484	0.17	0.994	0
CONP3	Connemara	13	34043721	35308386	1264.67	10646	0.119	0.992	0.001
CONP3	Connemara	18	29845140	31098662	1253.52	4704	0.266	0.991	0.003
CONP2	Connemara	7	58	1251543	1251.49	7310	0.171	0.987	0.002
CONP1	Connemara	1	118745189	119993775	1248.59	5941	0.21	0.99	0.001
CONP1	Connemara	29	32418568	33651764	1233.2	6320	0.195	0.992	0.001
CONP4	Connemara	8	20368782	21600006	1231.22	5800	0.212	0.989	0.002
CONP4	Connemara	28	1157976	2389038	1231.06	8168	0.151	0.99	0.003
CONP1	Connemara	1	111790309	113016961	1226.65	7857	0.156	0.994	0.001
CONP4	Connemara	15	27653089	28877362	1224.27	6084	0.201	0.99	0.001
CONP1	Connemara	3	107446686	108667732	1221.05	7518	0.162	0.991	0.002
CONP4	Connemara	9	37443966	38649070	1205.11	5014	0.24	0.991	0.002
CONP4	Connemara	8	83316002	84521059	1205.06	10018	0.12	0.99	0.001
CONP1	Connemara	18	44380521	45585170	1204.65	6887	0.175	0.994	0.002
CONP3	Connemara	14	56930950	58133051	1202.1	7147	0.168	0.992	0.001
CONP4	Connemara	13	32934883	34135094	1200.21	8890	0.135	0.989	0.002
CONP3	Connemara	8	77086610	78281766	1195.16	8889	0.134	0.992	0.002
CONP1	Connemara	1	69175746	70361309	1185.56	6623	0.179	0.995	0.001
CONP4	Connemara	10	80235015	81414604	1179.59	6639	0.178	0.993	0.001
CONP1	Connemara	23	53842855	54995732	1152.88	6625	0.174	0.991	0.002
CONP3	Connemara	31	3504007	4655795	1151.79	8231	0.14	0.992	0.002
CONP3	Connemara	21	4621107	5769235	1148.13	8119	0.141	0.991	0.001
CONP1	Connemara	18	42034828	43182658	1147.83	6301	0.182	0.993	0.001
CONP1	Connemara	18	43234196	44380068	1145.87	7199	0.159	0.995	0.001
CONP4	Connemara	2	82312940	83457043	1144.1	4776	0.24	0.989	0.002
CONP1	Connemara	17	36022460	37166436	1143.98	9364	0.122	0.993	0.001
CONP1	Connemara	16	70717165	71860649	1143.48	7526	0.152	0.994	0.001
CONP4	Connemara	8	8961163	10103621	1142.46	11862	0.096	0.993	0.001
CONP4	Connemara	2	81175367	82312416	1137.05	7340	0.155	0.99	0.001
CONP3	Connemara	10	6828555	7961722	1133.17	8405	0.135	0.991	0.002
CONP2	Connemara	5	41240019	42369373	1129.36	5008	0.226	0.991	0.002
CONP1	Connemara	17	32530568	33659364	1128.8	9750	0.116	0.993	0.001
CONP3	Connemara	6	48266389	49387469	1121.08	7490	0.15	0.99	0.001
CONP3	Connemara	12	11204784	12319683	1114.9	6734	0.166	0.99	0.001
CONP4	Connemara	2	90770554	91880719	1110.17	5658	0.196	0.991	0.003
CONP2	Connemara	13	41458670	42567049	1108.38	4943	0.224	0.988	0.002
CONP1	Connemara	1	117641392	118744416	1103.03	5180	0.213	0.993	0.001
CONP2	Connemara	4	56369271	57471421	1102.15	6048	0.182	0.991	0.001
CONP3	Connemara	9	38199100	39287481	1088.38	4542	0.24	0.989	0.002
CONP3	Connemara	15	369239	1453353	1084.12	7601	0.143	0.993	0.002
CONP1	Connemara	11	25683363	26762276	1078.91	3004	0.359	0.99	0.005
CONP2	Connemara	8	78519343	79594954	1075.61	6246	0.172	0.993	0.001
CONP1	Connemara	1	71602380	72672721	1070.34	8225	0.13	0.994	0.002
CONP1	Connemara	8	67233263	68303213	1069.95	6208	0.172	0.993	0.001
CONP2	Connemara	14	39482821	40549811	1066.99	5577	0.191	0.996	0.001
CONP2	Connemara	24	21952371	23011211	1058.84	5661	0.187	0.99	0.001
CONP2	Connemara	8	80019059	81076028	1056.97	8633	0.122	0.991	0.001
CONP3	Connemara	21	5769584	6822215	1052.63	6802	0.155	0.992	0.001
CONP3	Connemara	29	19611926	20663284	1051.36	8179	0.129	0.991	0.001
CONP4	Connemara	21	45377450	46425079	1047.63	5468	0.192	0.993	0.001
CONP2	Connemara	18	50749301	51794043	1044.74	5095	0.205	0.994	0.001
CONP1	Connemara	28	11492610	12533082	1040.47	5849	0.178	0.994	0.001
CONP3	Connemara	8	83018429	84058594	1040.17	8532	0.122	0.991	0.002
CONP3	Connemara	29	22401871	23440543	1038.67	7584	0.137	0.994	0.001
CONP2	Connemara	8	75260661	76287235	1026.58	6248	0.164	0.992	0.002
CONP1	Connemara	1	65764556	66791004	1026.45	4959	0.207	0.993	0.002
CONP1	Connemara	17	38448291	39473430	1025.14	9711	0.106	0.995	0.001
CONP3	Connemara	19	32482844	33506653	1023.81	5713	0.179	0.989	0.002
CONP1	Connemara	28	14645474	15660614	1015.14	4865	0.209	0.991	0.004
CONP2	Connemara	7	2024735	3037972	1013.24	7012	0.145	0.988	0.001
CONP1	Connemara	10	82972425	83980526	1008.1	4861	0.207	0.991	0.004
CONP1	Connemara	1	109475599	110483424	1007.83	6151	0.164	0.992	0.002
CONP3	Connemara	13	13848790	14855318	1006.53	5399	0.186	0.991	0.002
CONP3	Connemara	8	81964365	82968967	1004.6	8356	0.12	0.991	0.001
CONP3	Connemara	29	24079263	25082488	1003.23	7813	0.128	0.991	0.001
CONP1	Connemara	24	32924802	33926617	1001.82	6681	0.15	0.993	0.002
CONP4	Connemara	6	10788394	11788845	1000.45	6872	0.146	0.992	0.002
DUP	Dülmenpony	21	13125549	20410394	7284.85	39556	0.184	0.999	0.001
DUP	Dülmenpony	22	27877835	34482070	6604.24	44102	0.15	0.999	0.001
DUP	Dülmenpony	17	25810729	30498735	4688.01	28957	0.162	0.999	0
DUP	Dülmenpony	14	88551627	92412759	3861.13	29652	0.13	0.999	0.001
DUP	Dülmenpony	3	100026862	103875066	3848.2	26837	0.143	0.999	0
DUP	Dülmenpony	5	92713061	95686225	2973.16	20389	0.146	0.999	0.001
DUP	Dülmenpony	28	20455742	23385385	2929.64	14894	0.197	0.999	0.001
DUP	Dülmenpony	3	93335611	96109650	2774.04	23684	0.117	0.999	0
DUP	Dülmenpony	3	90612000	93334590	2722.59	21249	0.128	0.999	0.001
DUP	Dülmenpony	9	23766478	26468738	2702.26	18323	0.147	0.999	0
DUP	Dülmenpony	5	81610356	84297790	2687.43	20479	0.131	0.999	0
DUP	Dülmenpony	21	44529400	47139298	2609.9	17399	0.15	0.999	0
DUP	Dülmenpony	14	82024523	84629169	2604.65	17121	0.152	0.999	0
DUP	Dülmenpony	28	13855801	16359999	2504.2	14404	0.174	0.999	0
DUP	Dülmenpony	2	78844578	81179076	2334.5	12903	0.181	0.999	0.001
DUP	Dülmenpony	28	18196316	20455244	2258.93	12151	0.186	1	0
DUP	Dülmenpony	7	11662154	13889949	2227.8	14355	0.155	0.999	0.001
DUP	Dülmenpony	17	23606665	25765669	2159.01	13137	0.164	0.999	0.001
DUP	Dülmenpony	2	112231341	114345320	2113.98	12619	0.168	0.998	0.001
DUP	Dülmenpony	14	86226096	88286182	2060.09	11405	0.181	0.999	0.001
DUP	Dülmenpony	3	88172406	90079603	1907.2	10561	0.181	0.999	0.001
DUP	Dülmenpony	3	105558739	107438842	1880.1	12317	0.153	0.999	0
DUP	Dülmenpony	20	39813090	41627218	1814.13	12118	0.15	0.999	0
DUP	Dülmenpony	28	16427304	18195810	1768.51	14432	0.123	1	0
DUP	Dülmenpony	22	34664689	36429516	1764.83	11894	0.148	0.999	0.001
DUP	Dülmenpony	2	83574621	85320391	1745.77	10535	0.166	1	0
DUP	Dülmenpony	5	88697356	90419680	1722.33	13957	0.123	0.999	0
DUP	Dülmenpony	4	37338608	39032525	1693.92	10272	0.165	0.999	0
DUP	Dülmenpony	17	30885555	32530432	1644.88	14428	0.114	0.998	0.001
DUP	Dülmenpony	20	34267923	35910529	1642.61	9357	0.176	0.998	0.001
DUP	Dülmenpony	29	32039209	33672641	1633.43	10264	0.159	0.999	0.001
DUP	Dülmenpony	2	85872736	87487128	1614.39	8515	0.19	0.999	0.001
DUP	Dülmenpony	3	85970683	87554926	1584.24	7032	0.225	0.999	0.001
DUP	Dülmenpony	4	4543009	6078933	1535.92	12068	0.127	0.999	0
DUP	Dülmenpony	2	87565109	89057441	1492.33	9003	0.166	0.999	0.001
DUP	Dülmenpony	29	29162559	30648563	1486.01	12452	0.119	1	0
DUP	Dülmenpony	1	167745077	169203573	1458.5	8604	0.17	0.999	0.001
DUP	Dülmenpony	29	27384900	28823538	1438.64	9265	0.155	0.999	0.001
DUP	Dülmenpony	11	50940946	52369147	1428.2	9403	0.152	0.998	0.001
DUP	Dülmenpony	22	22482068	23897634	1415.57	7356	0.192	0.999	0.001
DUP	Dülmenpony	3	107467896	108876914	1409.02	8584	0.164	1	0
DUP	Dülmenpony	14	84629816	86035839	1406.02	9275	0.152	0.999	0.001
DUP	Dülmenpony	29	30648784	32038719	1389.94	12770	0.109	0.999	0
DUP	Dülmenpony	21	49450480	50838474	1387.99	11726	0.118	0.999	0
DUP	Dülmenpony	11	53590593	54975045	1384.45	10036	0.138	0.999	0.001
DUP	Dülmenpony	3	79273858	80654564	1380.71	7772	0.178	0.999	0
DUP	Dülmenpony	4	7389665	8761555	1371.89	9711	0.141	0.999	0.001
DUP	Dülmenpony	19	48849187	50208355	1359.17	9250	0.147	1	0
DUP	Dülmenpony	4	83535688	84875377	1339.69	6356	0.211	0.997	0.002
DUP	Dülmenpony	20	43073587	44383259	1309.67	6977	0.188	0.998	0.002
DUP	Dülmenpony	3	81554078	82843240	1289.16	8562	0.151	0.998	0.001
DUP	Dülmenpony	4	6113235	7388154	1274.92	8230	0.155	0.998	0.002
DUP	Dülmenpony	4	2598017	3870307	1272.29	7714	0.165	0.997	0.001
DUP	Dülmenpony	9	20730868	21990983	1260.12	7474	0.169	0.999	0.001
DUP	Dülmenpony	20	35926092	37172220	1246.13	7758	0.161	0.999	0.001
DUP	Dülmenpony	28	12281368	13487589	1206.22	9939	0.121	0.999	0
DUP	Dülmenpony	2	114346162	115547123	1200.96	6358	0.189	0.999	0.001
DUP	Dülmenpony	22	37491597	38688990	1197.39	8614	0.139	0.999	0.001
DUP	Dülmenpony	5	90420657	91617057	1196.4	8537	0.14	0.999	0
DUP	Dülmenpony	8	60820433	61996970	1176.54	7031	0.167	0.998	0.001
DUP	Dülmenpony	9	22622906	23766166	1143.26	6282	0.182	1	0
DUP	Dülmenpony	5	80508650	81610006	1101.36	8563	0.129	0.998	0.001
DUP	Dülmenpony	18	4919638	6004865	1085.23	11455	0.095	0.999	0
DUP	Dülmenpony	21	48364869	49449941	1085.07	8423	0.129	0.999	0.001
DUP	Dülmenpony	28	9759918	10840724	1080.81	8252	0.131	0.999	0.001
DUP	Dülmenpony	2	81363267	82420573	1057.31	7184	0.147	0.999	0.001
DUP	Dülmenpony	5	91617650	92649651	1032	6957	0.148	1	0
DUP	Dülmenpony	3	43245030	44273090	1028.06	5300	0.194	0.998	0.002
DUP	Dülmenpony	28	8173238	9195370	1022.13	6922	0.148	0.999	0.001
DUP	Dülmenpony	21	47352509	48364617	1012.11	9241	0.11	0.998	0
DUP	Dülmenpony	3	84545283	85556110	1010.83	7534	0.134	0.999	0.001
KW	Dutchwarmblood	3	107467632	110851644	3384.01	22072	0.153	0.999	0.001
KW	Dutchwarmblood	3	104516371	107377107	2860.74	19866	0.144	0.999	0.001
KW	Dutchwarmblood	27	26636170	29381911	2745.74	22005	0.125	1	0
KW	Dutchwarmblood	28	17737739	20455244	2717.51	15887	0.171	0.999	0.001
KW	Dutchwarmblood	3	102192731	104515889	2323.16	17499	0.133	0.999	0.001
KW	Dutchwarmblood	1	171486580	173699867	2213.29	12971	0.171	0.999	0.001
KW	Dutchwarmblood	3	100026862	102192553	2165.69	14175	0.153	0.998	0.001
KW	Dutchwarmblood	13	40420631	42577950	2157.32	9925	0.217	0.996	0.002
KW	Dutchwarmblood	16	14623787	16646013	2022.23	15167	0.133	0.999	0
KW	Dutchwarmblood	4	28144516	30091145	1946.63	12753	0.153	0.999	0.001
KW	Dutchwarmblood	4	45698808	47599065	1900.26	12630	0.15	0.999	0.001
KW	Dutchwarmblood	27	12953775	14826908	1873.13	11321	0.165	0.998	0.002
KW	Dutchwarmblood	9	15893146	17764338	1871.19	14877	0.126	0.999	0.001
KW	Dutchwarmblood	9	31220127	33044517	1824.39	13906	0.131	0.999	0.001
KW	Dutchwarmblood	3	94406523	96206766	1800.24	15248	0.118	0.999	0
KW	Dutchwarmblood	31	5222908	6958857	1735.95	13169	0.132	0.998	0
KW	Dutchwarmblood	28	41607247	43337720	1730.47	12007	0.144	0.998	0.001
KW	Dutchwarmblood	31	3321459	5027535	1706.08	11407	0.15	0.999	0.001
KW	Dutchwarmblood	3	71392334	73055796	1663.46	11175	0.149	0.998	0.001
KW	Dutchwarmblood	11	27214898	28872938	1658.04	7002	0.237	0.997	0.003
KW	Dutchwarmblood	2	99329734	100979020	1649.29	8489	0.194	0.999	0.001
KW	Dutchwarmblood	3	62676330	64312470	1636.14	9829	0.166	0.999	0.001
KW	Dutchwarmblood	30	10497788	12123863	1626.08	11223	0.145	0.999	0.001
KW	Dutchwarmblood	16	55392175	57015920	1623.75	9667	0.168	0.998	0.001
KW	Dutchwarmblood	28	20456026	22006982	1550.96	8728	0.178	0.999	0.001
KW	Dutchwarmblood	22	19312826	20842305	1529.48	9767	0.157	0.998	0.001
KW	Dutchwarmblood	22	17784038	19312410	1528.37	9022	0.169	0.998	0.001
KW	Dutchwarmblood	8	22269458	23755302	1485.85	5313	0.28	0.998	0.002
KW	Dutchwarmblood	24	17772309	19239071	1466.76	7702	0.19	0.996	0.003
KW	Dutchwarmblood	3	96207435	97668514	1461.08	13358	0.109	0.999	0
KW	Dutchwarmblood	1	39400	1497737	1458.34	6789	0.215	0.996	0.002
KW	Dutchwarmblood	3	36775672	38176891	1401.22	5041	0.278	0.997	0.003
KW	Dutchwarmblood	1	15644263	17039403	1395.14	7760	0.18	0.996	0.003
KW	Dutchwarmblood	28	44800764	46177130	1376.37	6468	0.213	0.999	0
KW	Dutchwarmblood	16	62546504	63911532	1365.03	8057	0.169	0.999	0.001
KW	Dutchwarmblood	3	68142792	69503169	1360.38	11672	0.117	1	0
KW	Dutchwarmblood	17	72388007	73697077	1309.07	9834	0.133	0.999	0.001
KW	Dutchwarmblood	10	39027372	40331153	1303.78	9697	0.134	0.999	0.001
KW	Dutchwarmblood	14	77254795	78551887	1297.09	6562	0.198	0.999	0.001
KW	Dutchwarmblood	8	41254520	42544465	1289.95	5850	0.221	0.998	0.001
KW	Dutchwarmblood	28	31634744	32881603	1246.86	9768	0.128	0.999	0.001
KW	Dutchwarmblood	4	15592804	16813547	1220.74	8406	0.145	0.999	0.001
KW	Dutchwarmblood	24	40918483	42133291	1214.81	8351	0.145	0.999	0.001
KW	Dutchwarmblood	6	69745263	70959515	1214.25	5647	0.215	0.998	0.001
KW	Dutchwarmblood	3	70183890	71391913	1208.02	11191	0.108	0.999	0
KW	Dutchwarmblood	8	67104055	68303391	1199.34	7236	0.166	0.998	0.001
KW	Dutchwarmblood	9	33052360	34245571	1193.21	12322	0.097	0.999	0
KW	Dutchwarmblood	28	935572	2109701	1174.13	6956	0.169	0.998	0.001
KW	Dutchwarmblood	3	66980749	68142686	1161.94	7269	0.16	0.999	0.001
KW	Dutchwarmblood	6	10649116	11789809	1140.69	7786	0.147	0.999	0.001
KW	Dutchwarmblood	15	36310965	37435737	1124.77	5201	0.216	0.999	0.001
KW	Dutchwarmblood	5	10038281	11162474	1124.19	7085	0.159	0.998	0.001
KW	Dutchwarmblood	2	100979140	102089641	1110.5	5438	0.204	0.998	0.001
KW	Dutchwarmblood	10	37924253	39024403	1100.15	7772	0.142	0.999	0.001
KW	Dutchwarmblood	27	10715984	11814658	1098.67	7879	0.139	0.999	0.001
KW	Dutchwarmblood	18	77284039	78370888	1086.85	5335	0.204	0.995	0.005
KW	Dutchwarmblood	3	97668730	98752810	1084.08	6980	0.155	0.999	0
KW	Dutchwarmblood	17	76824298	77907014	1082.72	7231	0.15	0.998	0.002
KW	Dutchwarmblood	26	14851271	15933416	1082.15	5511	0.196	0.998	0.002
KW	Dutchwarmblood	9	82509640	83558942	1049.3	3545	0.296	0.996	0.003
KW	Dutchwarmblood	10	78782319	79831274	1048.96	5884	0.178	0.998	0
KW	Dutchwarmblood	6	76397828	77445162	1047.34	8519	0.123	0.999	0.001
KW	Dutchwarmblood	25	33058910	34090758	1031.85	6566	0.157	0.999	0.001
KW	Dutchwarmblood	5	67157308	68187293	1029.99	6079	0.169	0.999	0.001
KW	Dutchwarmblood	9	41782379	42805518	1023.14	4154	0.246	0.999	0.001
KW	Dutchwarmblood	16	53655723	54667748	1012.03	6248	0.162	0.999	0.001
FR	Friesian	16	29167299	33975204	4807.91	25092	0.192	0.981	0.002
FR	Friesian	16	16395012	20351129	3956.12	23007	0.172	0.979	0.002
FR	Friesian	14	77254207	80843696	3589.49	20830	0.172	0.981	0.002
FR	Friesian	7	58700877	62086353	3385.48	19251	0.176	0.98	0.002
FR	Friesian	24	43001001	46244387	3243.39	20588	0.158	0.983	0.001
FR	Friesian	24	22702900	25823815	3120.92	17083	0.183	0.983	0.002
FR	Friesian	18	64538686	67545243	3006.56	19001	0.158	0.982	0.002
FR	Friesian	18	77186205	80144797	2958.59	17627	0.168	0.977	0.001
FR	Friesian	25	14696150	17563053	2866.9	17538	0.163	0.983	0.002
FR	Friesian	18	20789336	23608486	2819.15	23807	0.118	0.978	0.001
FR	Friesian	6	59873233	62673934	2800.7	15987	0.175	0.979	0.002
FR	Friesian	31	14036342	16743710	2707.37	19664	0.138	0.984	0.001
FR	Friesian	15	67384227	70042116	2657.89	13768	0.193	0.984	0.002
FR	Friesian	1	123862527	126484900	2622.37	16275	0.161	0.985	0.002
FR	Friesian	14	73629990	76240161	2610.17	14929	0.175	0.981	0.002
FR	Friesian	2	103378946	105974916	2595.97	15517	0.167	0.981	0.002
FR	Friesian	20	39952238	42525372	2573.14	14991	0.172	0.981	0.002
FR	Friesian	1	116752504	119244650	2492.15	9579	0.26	0.984	0.002
FR	Friesian	6	39942222	42281033	2338.81	12117	0.193	0.975	0.002
FR	Friesian	28	36162984	38496767	2333.78	13142	0.178	0.987	0.002
FR	Friesian	12	9803547	12126231	2322.68	17984	0.129	0.975	0.001
FR	Friesian	14	70800838	73105873	2305.04	16003	0.144	0.98	0.002
FR	Friesian	23	41926643	44224883	2298.24	15252	0.151	0.978	0.002
FR	Friesian	1	33452184	35701607	2249.42	10803	0.208	0.985	0.002
FR	Friesian	15	70043979	72226875	2182.9	10691	0.204	0.983	0.002
FR	Friesian	8	58401982	60557245	2155.26	15684	0.137	0.979	0.001
FR	Friesian	18	72648034	74801285	2153.25	10949	0.197	0.976	0.002
FR	Friesian	25	19273851	21395224	2121.37	12422	0.171	0.983	0.001
FR	Friesian	13	22735368	24854405	2119.04	14819	0.143	0.985	0.002
FR	Friesian	8	35782925	37898036	2115.11	9184	0.23	0.975	0.001
FR	Friesian	16	36003360	38096022	2092.66	5343	0.392	0.986	0.001
FR	Friesian	14	23742771	25831321	2088.55	16079	0.13	0.978	0.001
FR	Friesian	6	52373616	54446269	2072.65	10634	0.195	0.981	0.002
FR	Friesian	5	25254590	27327070	2072.48	10622	0.195	0.981	0.001
FR	Friesian	28	40922479	42991987	2069.51	13809	0.15	0.982	0.002
FR	Friesian	9	18198537	20260813	2062.28	13562	0.152	0.98	0.001
FR	Friesian	1	151998882	154061031	2062.15	11336	0.182	0.979	0.001
FR	Friesian	16	74815217	76849850	2034.63	13837	0.147	0.98	0.002
FR	Friesian	31	19027887	21032308	2004.42	13601	0.147	0.987	0.001
FR	Friesian	4	27251069	29237505	1986.44	11586	0.171	0.98	0.001
FR	Friesian	19	36520312	38487820	1967.51	11533	0.171	0.982	0.001
FR	Friesian	14	13071175	15012015	1940.84	12946	0.15	0.981	0.001
FR	Friesian	16	58231229	60139574	1908.35	12065	0.158	0.978	0.002
FR	Friesian	5	61225563	63100310	1874.75	16621	0.113	0.983	0.001
FR	Friesian	16	33975836	35829236	1853.4	5861	0.316	0.981	0.002
FR	Friesian	14	41767084	43603918	1836.84	10185	0.18	0.98	0.002
FR	Friesian	4	34068573	35895617	1827.05	8903	0.205	0.977	0.002
FR	Friesian	4	36920398	38700045	1779.65	11410	0.156	0.977	0.001
FR	Friesian	21	15872032	17649542	1777.51	9280	0.192	0.982	0.002
FR	Friesian	23	21828718	23605381	1776.66	11390	0.156	0.979	0.001
FR	Friesian	16	27236249	29005993	1769.74	10537	0.168	0.978	0.002
FR	Friesian	20	17564192	19316902	1752.71	10457	0.168	0.98	0.001
FR	Friesian	9	36918512	38648136	1729.62	6745	0.256	0.979	0.001
FR	Friesian	18	39677024	41395644	1718.62	8846	0.194	0.977	0.001
FR	Friesian	14	19597718	21301546	1703.83	9411	0.181	0.98	0.001
FR	Friesian	11	12333185	14035322	1702.14	11057	0.154	0.985	0.002
FR	Friesian	28	19842411	21541278	1698.87	8844	0.192	0.983	0.001
FR	Friesian	16	25538745	27235802	1697.06	11198	0.152	0.972	0.001
FR	Friesian	8	79162706	80841779	1679.07	11270	0.149	0.976	0.001
FR	Friesian	27	24047276	25723504	1676.23	10608	0.158	0.975	0.002
FR	Friesian	27	13821277	15487752	1666.48	9961	0.167	0.977	0.001
FR	Friesian	15	73389885	75050404	1660.52	9168	0.181	0.975	0.002
FR	Friesian	22	6367628	8024914	1657.29	10834	0.153	0.975	0.002
FR	Friesian	16	20351359	21992778	1641.42	10599	0.155	0.977	0.002
FR	Friesian	1	35701973	37314288	1612.32	7632	0.211	0.982	0.003
FR	Friesian	3	24791064	26389570	1598.51	9621	0.166	0.977	0.002
FR	Friesian	19	50543913	52133607	1589.69	12162	0.131	0.979	0.001
FR	Friesian	6	12648583	14234216	1585.63	10690	0.148	0.98	0.001
FR	Friesian	13	27900546	29484778	1584.23	14516	0.109	0.981	0.002
FR	Friesian	9	73845968	75429219	1583.25	11926	0.133	0.976	0.001
FR	Friesian	8	61559745	63131018	1571.27	11602	0.135	0.98	0.002
FR	Friesian	15	59786889	61351552	1564.66	8394	0.186	0.982	0.003
FR	Friesian	24	39443969	41006932	1562.96	13132	0.119	0.981	0.002
FR	Friesian	21	8201856	9760861	1559.01	9918	0.157	0.982	0.001
FR	Friesian	18	50897941	52436168	1538.23	7797	0.197	0.98	0.002
FR	Friesian	28	14889830	16426739	1536.91	9104	0.169	0.982	0.002
FR	Friesian	3	3942005	5471156	1529.15	10750	0.142	0.98	0.001
FR	Friesian	24	41007378	42514202	1506.83	9528	0.158	0.981	0.002
FR	Friesian	19	54350628	55853762	1503.13	7700	0.195	0.976	0.002
FR	Friesian	28	9009185	10508456	1499.27	10650	0.141	0.978	0.002
FR	Friesian	7	94725832	96224328	1498.5	9976	0.15	0.973	0.002
FR	Friesian	14	21376815	22874946	1498.13	9425	0.159	0.984	0.001
FR	Friesian	28	16426852	17915215	1488.36	12010	0.124	0.985	0.001
FR	Friesian	8	70307937	71782193	1474.26	9414	0.157	0.978	0.002
FR	Friesian	19	40275453	41741356	1465.9	12082	0.121	0.979	0.001
FR	Friesian	22	18591962	20056277	1464.32	7469	0.196	0.983	0.002
FR	Friesian	18	81064018	82527442	1463.42	8451	0.173	0.969	0.002
FR	Friesian	1	28021004	29478895	1457.89	4485	0.325	0.981	0.002
FR	Friesian	10	70002973	71455597	1452.62	9950	0.146	0.981	0.002
FR	Friesian	30	689008	2135454	1446.45	10194	0.142	0.979	0.001
FR	Friesian	2	47332411	48763785	1431.38	3105	0.461	0.974	0.002
FR	Friesian	8	53647394	55065393	1418	8090	0.175	0.98	0.002
FR	Friesian	8	81274683	82687542	1412.86	12642	0.112	0.98	0.002
FR	Friesian	27	9335077	10744000	1408.92	12183	0.116	0.979	0.001
FR	Friesian	1	24186963	25594516	1407.55	10866	0.13	0.983	0.002
FR	Friesian	18	56827603	58233867	1406.27	8852	0.159	0.978	0.001
FR	Friesian	31	17003950	18394472	1390.52	9785	0.142	0.985	0.002
FR	Friesian	28	21995574	23382970	1387.4	6228	0.223	0.982	0.001
FR	Friesian	17	10865538	12249846	1384.31	6017	0.23	0.98	0.002
FR	Friesian	1	22802852	24186785	1383.93	9594	0.144	0.978	0.002
FR	Friesian	27	35740545	37121744	1381.2	10760	0.128	0.976	0.001
FR	Friesian	22	22526285	23895040	1368.76	6979	0.196	0.987	0.001
FR	Friesian	28	12498005	13866286	1368.28	10831	0.126	0.981	0.002
FR	Friesian	5	73765261	75115547	1350.29	8860	0.152	0.981	0.002
FR	Friesian	1	127128436	128477422	1348.99	5594	0.241	0.988	0.001
FR	Friesian	4	61371806	62706455	1334.65	8388	0.159	0.972	0.002
FR	Friesian	9	58397054	59719672	1322.62	7369	0.179	0.982	0.001
FR	Friesian	18	44468376	45787769	1319.39	7532	0.175	0.98	0.001
FR	Friesian	8	28779119	30082836	1303.72	4133	0.315	0.97	0.003
FR	Friesian	7	65074460	66370706	1296.25	8601	0.151	0.972	0.002
FR	Friesian	22	8569788	9862087	1292.3	8061	0.16	0.981	0.002
FR	Friesian	7	84149834	85441975	1292.14	7220	0.179	0.98	0.001
FR	Friesian	7	80169267	81458979	1289.71	9873	0.131	0.978	0.001
FR	Friesian	15	76006435	77290418	1283.98	6909	0.186	0.978	0.001
FR	Friesian	23	44760880	46033653	1272.77	9295	0.137	0.972	0.002
FR	Friesian	8	68756622	70022968	1266.35	8140	0.156	0.972	0.002
FR	Friesian	19	19595297	20854963	1259.67	7373	0.171	0.981	0.001
FR	Friesian	2	76342551	77601751	1259.2	9246	0.136	0.979	0.002
FR	Friesian	11	6238919	7484069	1245.15	6902	0.18	0.984	0.001
FR	Friesian	21	2949410	4194182	1244.77	6670	0.187	0.977	0.001
FR	Friesian	14	17672058	18907990	1235.93	9478	0.13	0.98	0.002
FR	Friesian	1	92113816	93349028	1235.21	5315	0.232	0.986	0.002
FR	Friesian	28	34664180	35894806	1230.63	9146	0.135	0.985	0.002
FR	Friesian	14	40109989	41322084	1212.1	5389	0.225	0.976	0.002
FR	Friesian	1	13101518	14310560	1209.04	6417	0.188	0.979	0.002
FR	Friesian	18	47960280	49168339	1208.06	6299	0.192	0.98	0.001
FR	Friesian	15	62930077	64136115	1206.04	5427	0.222	0.979	0.001
FR	Friesian	1	120401897	121600215	1198.32	4668	0.257	0.985	0.003
FR	Friesian	12	7297484	8492183	1194.7	9347	0.128	0.984	0.001
FR	Friesian	16	63904987	65097365	1192.38	6378	0.187	0.985	0.001
FR	Friesian	1	148096747	149280848	1184.1	5711	0.207	0.985	0.002
FR	Friesian	30	12744781	13926593	1181.81	6012	0.197	0.974	0.003
FR	Friesian	5	58467787	59647486	1179.7	6669	0.177	0.982	0.002
FR	Friesian	8	39385457	40564070	1178.61	5528	0.213	0.971	0.001
FR	Friesian	12	17481613	18655327	1173.71	8050	0.146	0.981	0.002
FR	Friesian	15	72227334	73389358	1162.03	7869	0.148	0.977	0.002
FR	Friesian	9	4311319	5464114	1152.8	8053	0.143	0.978	0.002
FR	Friesian	13	11135327	12285674	1150.35	6709	0.171	0.981	0.002
FR	Friesian	17	66500320	67647901	1147.58	8160	0.141	0.979	0.001
FR	Friesian	7	70980536	72126051	1145.52	5216	0.22	0.977	0.003
FR	Friesian	6	14234448	15372288	1137.84	7676	0.148	0.983	0.002
FR	Friesian	18	61729567	62864721	1135.15	8008	0.142	0.981	0.002
FR	Friesian	1	150863535	151995643	1132.11	4781	0.237	0.978	0.001
FR	Friesian	3	5990570	7121316	1130.75	8107	0.139	0.973	0.002
FR	Friesian	4	26065387	27194670	1129.28	5698	0.198	0.975	0.001
FR	Friesian	16	72440843	73569478	1128.64	7223	0.156	0.975	0.002
FR	Friesian	22	40457023	41582202	1125.18	7696	0.146	0.987	0.001
FR	Friesian	1	154061202	155182140	1120.94	9907	0.113	0.979	0.001
FR	Friesian	14	44838035	45958225	1120.19	5793	0.193	0.978	0.002
FR	Friesian	8	38267286	39384242	1116.96	5102	0.219	0.974	0.002
FR	Friesian	12	16030286	17140971	1110.69	6756	0.164	0.978	0.001
FR	Friesian	6	77278899	78387909	1109.01	9722	0.114	0.982	0.001
FR	Friesian	15	65437954	66544358	1106.4	6905	0.16	0.977	0.002
FR	Friesian	28	23383699	24476853	1093.15	6084	0.18	0.983	0.002
FR	Friesian	19	49454340	50543755	1089.42	8108	0.134	0.983	0.001
FR	Friesian	28	11326407	12415253	1088.85	6151	0.177	0.981	0.001
FR	Friesian	1	29863963	30946298	1082.34	5174	0.209	0.989	0.001
FR	Friesian	1	60968007	62048575	1080.57	4786	0.226	0.989	0.002
FR	Friesian	2	108810588	109890667	1080.08	8832	0.122	0.98	0.001
FR	Friesian	16	71116241	72194377	1078.14	6435	0.168	0.981	0.001
FR	Friesian	13	29895204	30970860	1075.66	7236	0.149	0.982	0.002
FR	Friesian	5	27329502	28404052	1074.55	7622	0.141	0.984	0.002
FR	Friesian	26	1875037	2948705	1073.67	8968	0.12	0.98	0.002
FR	Friesian	1	122599908	123672471	1072.56	6972	0.154	0.984	0.001
FR	Friesian	13	15079137	16138716	1059.58	5637	0.188	0.983	0.001
FR	Friesian	8	77088397	78147931	1059.54	7693	0.138	0.979	0.002
FR	Friesian	13	19829244	20885917	1056.67	7270	0.145	0.984	0.001
FR	Friesian	7	81459738	82513987	1054.25	6723	0.157	0.976	0.002
FR	Friesian	5	96789748	97843584	1053.84	6917	0.152	0.979	0.002
FR	Friesian	22	11847947	12897858	1049.91	7870	0.133	0.98	0.002
FR	Friesian	4	24395523	25443905	1048.38	4144	0.253	0.967	0.002
FR	Friesian	4	17438878	18484892	1046.02	8590	0.122	0.975	0.002
FR	Friesian	12	26575711	27621658	1045.95	6214	0.168	0.988	0.002
FR	Friesian	25	11946836	12992187	1045.35	5572	0.188	0.974	0.002
FR	Friesian	16	21998064	23042383	1044.32	6921	0.151	0.979	0.002
FR	Friesian	4	63573730	64616952	1043.22	6910	0.151	0.974	0.002
FR	Friesian	7	6190799	7233096	1042.3	3979	0.262	0.983	0.003
FR	Friesian	9	71700993	72741940	1040.95	6758	0.154	0.979	0.001
FR	Friesian	27	12119669	13154211	1034.54	6313	0.164	0.977	0.002
FR	Friesian	7	55176116	56206398	1030.28	8730	0.118	0.984	0.001
FR	Friesian	18	25499460	26527497	1028.04	6970	0.147	0.988	0.002
FR	Friesian	16	39341376	40366542	1025.17	4895	0.209	0.989	0.001
FR	Friesian	1	3515527	4538183	1022.66	6818	0.15	0.977	0
FR	Friesian	4	35898856	36920196	1021.34	4184	0.244	0.976	0.002
FR	Friesian	2	59150689	60168651	1017.96	6925	0.147	0.968	0.001
FR	Friesian	19	53333771	54350255	1016.49	5666	0.179	0.975	0.002
FR	Friesian	27	15489157	16505610	1016.45	6186	0.164	0.98	0.002
FR	Friesian	8	78148366	79161922	1013.56	7066	0.143	0.97	0.002
FR	Friesian	2	60960460	61972044	1011.59	6179	0.164	0.975	0.002
FR	Friesian	27	19243115	20253936	1010.82	9343	0.108	0.978	0.001
FR	Friesian	8	40564347	41573245	1008.9	4196	0.24	0.978	0.002
FR	Friesian	1	32441572	33450051	1008.48	4895	0.206	0.985	0.001
FR	Friesian	17	67670513	68675647	1005.13	5712	0.176	0.978	0.003
FR	Friesian	22	10842542	11846315	1003.77	7393	0.136	0.978	0.001
FR	Friesian	8	60558316	61559219	1000.9	5760	0.174	0.976	0.002
HAN3	Hanoverian	15	37748094	43722158	5974.06	28276	0.211	0.999	0.001
HAN3	Hanoverian	11	32334146	36264870	3930.72	13870	0.283	0.998	0.002
HAN3	Hanoverian	5	94641130	98464151	3823.02	26975	0.142	0.999	0.001
HAN2	Hanoverian	18	46820126	50569657	3749.53	19148	0.196	0.997	0.002
HAN3	Hanoverian	30	26381470	30062253	3680.78	26849	0.137	1	0
HAN1	Hanoverian	4	14230480	17869321	3638.84	24720	0.147	0.997	0.001
HAN3	Hanoverian	11	26863191	30384824	3521.63	15246	0.231	0.999	0
HAN4	Hanoverian	21	54224798	57723296	3498.5	26575	0.132	1	0
HAN6	Hanoverian	3	32139492	35603357	3463.87	17175	0.202	0.999	0.001
HAN6	Hanoverian	4	16813605	20110724	3297.12	27982	0.118	1	0
HAN1	Hanoverian	8	21473236	24740828	3267.59	13658	0.239	0.996	0.002
HAN3	Hanoverian	11	21844774	25045445	3200.67	11167	0.287	0.999	0.001
HAN4	Hanoverian	4	16960505	20110724	3150.22	26905	0.117	1	0
HAN3	Hanoverian	14	82214678	85327574	3112.9	19905	0.156	0.999	0.001
HAN3	Hanoverian	14	59457438	62544109	3086.67	15222	0.203	0.999	0.001
HAN4	Hanoverian	1	119553358	122501305	2947.95	14266	0.207	0.998	0.002
HAN6	Hanoverian	19	16761908	19699232	2937.32	19569	0.15	1	0
HAN4	Hanoverian	10	80139785	82944791	2805.01	18163	0.154	1	0
HAN3	Hanoverian	3	50752429	53499080	2746.65	16798	0.164	0.999	0.001
HAN3	Hanoverian	22	14484955	17229373	2744.42	15997	0.172	1	0
HAN4	Hanoverian	4	20111095	22718720	2607.63	21299	0.122	1	0
HAN6	Hanoverian	5	81835820	84430833	2595.01	20067	0.129	0.999	0
HAN3	Hanoverian	22	10374079	12847189	2473.11	16840	0.147	0.999	0.001
HAN4	Hanoverian	10	68606302	71073638	2467.34	16113	0.153	1	0
HAN4	Hanoverian	28	41607247	44074488	2467.24	20579	0.12	0.999	0.001
HAN3	Hanoverian	4	17690426	20110724	2420.3	20431	0.118	0.999	0.001
HAN4	Hanoverian	10	57146001	59564276	2418.28	13280	0.182	1	0
HAN4	Hanoverian	21	51818842	54224621	2405.78	20700	0.116	1	0
HAN3	Hanoverian	7	63860633	66241580	2380.95	16560	0.144	0.999	0.001
HAN4	Hanoverian	14	53336039	55712375	2376.34	14215	0.167	0.999	0.001
HAN6	Hanoverian	14	83929455	86221951	2292.5	14503	0.158	0.999	0
HAN4	Hanoverian	27	17019581	19277661	2258.08	19562	0.115	1	0
HAN4	Hanoverian	9	10417401	12665881	2248.48	15226	0.148	1	0
HAN3	Hanoverian	4	28666199	30890219	2224.02	17623	0.126	0.999	0.001
HAN6	Hanoverian	3	42293430	44516940	2223.51	15675	0.142	1	0
HAN5	Hanoverian	4	20004744	22205195	2200.45	16732	0.132	0.998	0.001
HAN5	Hanoverian	28	41433794	43570267	2136.47	15523	0.138	0.998	0.001
HAN6	Hanoverian	3	40163136	42288042	2124.91	12982	0.164	1	0
HAN3	Hanoverian	7	84247741	86341252	2093.51	12345	0.17	0.999	0.001
HAN3	Hanoverian	14	56695203	58753507	2058.3	11993	0.172	0.998	0.001
HAN3	Hanoverian	7	24537198	26590031	2052.83	11554	0.178	0.999	0.001
HAN4	Hanoverian	1	12501941	14549519	2047.58	11436	0.179	1	0
HAN5	Hanoverian	1	12287117	14330522	2043.41	11497	0.178	0.998	0.002
HAN3	Hanoverian	5	50959556	52999534	2039.98	8525	0.239	0.997	0.003
HAN3	Hanoverian	29	16801228	18832094	2030.87	15217	0.133	0.999	0.001
HAN4	Hanoverian	9	48306640	50331494	2024.86	11607	0.174	1	0
HAN5	Hanoverian	4	27251069	29258063	2006.99	11751	0.171	0.998	0.002
HAN3	Hanoverian	15	46807236	48796067	1988.83	15407	0.129	0.999	0.001
HAN5	Hanoverian	10	79832960	81817888	1984.93	11724	0.169	0.998	0.002
HAN3	Hanoverian	1	173901116	175830541	1929.43	14719	0.131	0.999	0.001
HAN3	Hanoverian	7	86531571	88454560	1922.99	15829	0.121	0.999	0.001
HAN5	Hanoverian	10	68606302	70519126	1912.83	12454	0.154	0.999	0.001
HAN2	Hanoverian	1	15199894	17093063	1893.17	10413	0.182	0.996	0.002
HAN1	Hanoverian	1	100652934	102545798	1892.87	12107	0.156	0.997	0.002
HAN6	Hanoverian	3	30250518	32138227	1887.71	13680	0.138	1	0
HAN4	Hanoverian	15	78500572	80382288	1881.72	14793	0.127	0.999	0.001
HAN6	Hanoverian	9	67873667	69751451	1877.79	10932	0.172	1	0
HAN6	Hanoverian	30	20563488	22404979	1841.49	13647	0.135	0.999	0
HAN6	Hanoverian	24	11955360	13790575	1835.22	10161	0.181	1	0
HAN3	Hanoverian	9	15433512	17255948	1822.44	13774	0.132	0.999	0.001
HAN4	Hanoverian	4	43919251	45724835	1805.59	12057	0.15	0.999	0.001
HAN6	Hanoverian	4	55233701	57032538	1798.84	9756	0.184	1	0
HAN1	Hanoverian	4	20860161	22657504	1797.34	16153	0.111	0.998	0.001
HAN6	Hanoverian	3	44987829	46784318	1796.49	12152	0.148	0.999	0.001
HAN3	Hanoverian	11	25089318	26862479	1773.16	5107	0.347	0.998	0.002
HAN4	Hanoverian	16	46907501	48665060	1757.56	9763	0.18	0.999	0.001
HAN5	Hanoverian	16	46935492	48665060	1729.57	9504	0.182	0.998	0.002
HAN2	Hanoverian	7	39621286	41338078	1716.79	8346	0.206	0.996	0.002
HAN6	Hanoverian	17	70537198	72253802	1716.61	12926	0.133	1	0
HAN3	Hanoverian	14	13605150	15320922	1715.77	11403	0.15	0.999	0.001
HAN5	Hanoverian	9	61205402	62921015	1715.61	9343	0.184	0.998	0.002
HAN3	Hanoverian	29	3394284	5103625	1709.34	12969	0.132	0.998	0.001
HAN1	Hanoverian	1	133305607	135008068	1702.46	8613	0.198	0.997	0.002
HAN5	Hanoverian	14	27061244	28753067	1691.82	9582	0.177	0.996	0.003
HAN6	Hanoverian	14	79926294	81615321	1689.03	15071	0.112	1	0
HAN1	Hanoverian	15	78285714	79967654	1681.94	12071	0.139	0.998	0.001
HAN6	Hanoverian	18	53327243	54990476	1663.23	9250	0.18	0.999	0.001
HAN4	Hanoverian	2	63705493	65362087	1656.6	13922	0.119	1	0
HAN3	Hanoverian	4	21068318	22718720	1650.4	15232	0.108	0.999	0
HAN5	Hanoverian	1	120468686	122110877	1642.19	7091	0.232	0.997	0.003
HAN2	Hanoverian	9	44017337	45657123	1639.79	5865	0.28	0.993	0.005
HAN4	Hanoverian	19	47183796	48822564	1638.77	12844	0.128	1	0
HAN6	Hanoverian	31	14360580	15988759	1628.18	12084	0.135	1	0
HAN3	Hanoverian	14	54863745	56489633	1625.89	10952	0.148	0.999	0.001
HAN2	Hanoverian	6	78615723	80237441	1621.72	11646	0.139	0.996	0.003
HAN6	Hanoverian	10	49647727	51258250	1610.52	10987	0.147	0.999	0.001
HAN1	Hanoverian	1	119994938	121600112	1605.17	6979	0.23	0.996	0.003
HAN4	Hanoverian	5	41440324	43031990	1591.67	5548	0.287	0.999	0.001
HAN3	Hanoverian	21	20411035	22001531	1590.5	11547	0.138	0.999	0.001
HAN3	Hanoverian	15	45042256	46625958	1583.7	6818	0.232	0.999	0.001
HAN6	Hanoverian	17	34763224	36329414	1566.19	9261	0.169	0.998	0.002
HAN6	Hanoverian	28	23048178	24610680	1562.5	8251	0.189	0.999	0.001
HAN6	Hanoverian	11	42192416	43743493	1551.08	7463	0.208	1	0
HAN3	Hanoverian	14	48406804	49952856	1546.05	8849	0.175	0.999	0.001
HAN1	Hanoverian	7	20839133	22381831	1542.7	9847	0.157	0.998	0.002
HAN3	Hanoverian	4	48622989	50163651	1540.66	5997	0.257	0.998	0.002
HAN3	Hanoverian	28	24199209	25735913	1536.7	8009	0.192	0.999	0.001
HAN4	Hanoverian	19	49632126	51154514	1522.39	11644	0.131	0.999	0.001
HAN4	Hanoverian	29	32130565	33651788	1521.22	9149	0.166	0.998	0.002
HAN4	Hanoverian	10	45447023	46966117	1519.1	14466	0.105	0.999	0.001
HAN4	Hanoverian	3	89211538	90718155	1506.62	8394	0.179	0.999	0.001
HAN1	Hanoverian	6	66916595	68419224	1502.63	6949	0.216	0.996	0.003
HAN3	Hanoverian	7	93576167	95077761	1501.6	8456	0.178	0.998	0.001
HAN4	Hanoverian	16	84661149	86161198	1500.05	11755	0.128	1	0
HAN3	Hanoverian	5	55740324	57223327	1483	7253	0.204	0.999	0.001
HAN5	Hanoverian	8	38878702	40361672	1482.97	6683	0.222	0.996	0.003
HAN5	Hanoverian	30	22812722	24293307	1480.59	13152	0.113	0.998	0.001
HAN4	Hanoverian	30	22812722	24293307	1480.59	13152	0.113	0.999	0.001
HAN6	Hanoverian	30	28525090	29999601	1474.51	9852	0.15	1	0
HAN3	Hanoverian	6	81786700	83258699	1472	11836	0.124	0.999	0.001
HAN6	Hanoverian	9	4531049	6001639	1470.59	10573	0.139	1	0
HAN4	Hanoverian	19	23160381	24627540	1467.16	6833	0.215	0.999	0.001
HAN4	Hanoverian	3	34703730	36170095	1466.37	3771	0.389	0.995	0.005
HAN6	Hanoverian	4	9741906	11207140	1465.23	12890	0.114	0.999	0.001
HAN3	Hanoverian	20	27255780	28716447	1460.67	20689	0.071	0.999	0.001
HAN3	Hanoverian	5	45896387	47356980	1460.59	3756	0.389	0.996	0.004
HAN3	Hanoverian	2	116001887	117460939	1459.05	7338	0.199	0.999	0
HAN4	Hanoverian	10	59564994	61023871	1458.88	8447	0.173	0.999	0.001
HAN5	Hanoverian	14	54253517	55712375	1458.86	9483	0.154	0.999	0.001
HAN3	Hanoverian	28	18176631	19631671	1455.04	7993	0.182	0.999	0.001
HAN4	Hanoverian	20	34258170	35704646	1446.48	8400	0.172	0.999	0.001
HAN3	Hanoverian	15	36278907	37723782	1444.88	6516	0.222	0.998	0.001
HAN5	Hanoverian	21	52780253	54224474	1444.22	12715	0.114	0.999	0.001
HAN6	Hanoverian	24	37096712	38540048	1443.34	13245	0.109	1	0
HAN3	Hanoverian	28	21542242	22983589	1441.35	7294	0.198	0.999	0.001
HAN3	Hanoverian	14	79926515	81364838	1438.32	12651	0.114	0.999	0.001
HAN3	Hanoverian	2	47332411	48765028	1432.62	3119	0.459	0.999	0.001
HAN3	Hanoverian	15	79549395	80980464	1431.07	12571	0.114	0.998	0.001
HAN3	Hanoverian	14	33235133	34652625	1417.49	5324	0.266	0.998	0.001
HAN3	Hanoverian	2	31967787	33382455	1414.67	9397	0.151	0.999	0.001
HAN4	Hanoverian	5	92712808	94125246	1412.44	9966	0.142	0.999	0.001
HAN3	Hanoverian	3	48562160	49970785	1408.63	8112	0.174	0.998	0.001
HAN4	Hanoverian	22	7238013	8631703	1393.69	8685	0.16	0.999	0.001
HAN5	Hanoverian	20	18759610	20148286	1388.68	6662	0.208	0.998	0.001
HAN2	Hanoverian	10	60622347	61991988	1369.64	8154	0.168	0.997	0.001
HAN3	Hanoverian	21	56353975	57723296	1369.32	7667	0.179	0.999	0.001
HAN6	Hanoverian	14	54867641	56234420	1366.78	9441	0.145	1	0
HAN6	Hanoverian	19	6904079	8262318	1358.24	15977	0.085	0.999	0
HAN3	Hanoverian	11	30430079	31786076	1356	4648	0.292	0.999	0.001
HAN3	Hanoverian	2	117788018	119142721	1354.7	6530	0.207	0.999	0.001
HAN1	Hanoverian	8	37052604	38381920	1329.32	5168	0.257	0.995	0.004
HAN6	Hanoverian	2	12090107	13419190	1329.08	9001	0.148	0.998	0.002
HAN4	Hanoverian	14	27026347	28351699	1325.35	7353	0.18	1	0
HAN5	Hanoverian	4	22719041	24038019	1318.98	11695	0.113	0.999	0.001
HAN3	Hanoverian	15	43722618	45041025	1318.41	4973	0.265	0.998	0.001
HAN4	Hanoverian	9	61205109	62520981	1315.87	7553	0.174	0.999	0.001
HAN2	Hanoverian	8	22000998	23316080	1315.08	3787	0.347	0.994	0.004
HAN6	Hanoverian	9	6002115	7316790	1314.68	10125	0.13	1	0
HAN1	Hanoverian	15	36122989	37435327	1312.34	6398	0.205	0.997	0.002
HAN4	Hanoverian	4	57471781	58776583	1304.8	6300	0.207	0.998	0.002
HAN5	Hanoverian	4	57472895	58776583	1303.69	6297	0.207	0.996	0.003
HAN5	Hanoverian	20	15594158	16897539	1303.38	7916	0.165	0.998	0.002
HAN3	Hanoverian	22	18008896	19310427	1301.53	7430	0.175	0.998	0.002
HAN3	Hanoverian	1	140762638	142057623	1294.99	6997	0.185	0.998	0.002
HAN4	Hanoverian	16	45591986	46879912	1287.93	6102	0.211	0.999	0.001
HAN6	Hanoverian	9	1813273	3096531	1283.26	11366	0.113	1	0
HAN4	Hanoverian	8	38878702	40159849	1281.15	5821	0.22	0.998	0.001
HAN2	Hanoverian	15	37434875	38715983	1281.11	5270	0.243	0.996	0.002
HAN5	Hanoverian	16	45599686	46878897	1279.21	6023	0.212	0.997	0.002
HAN5	Hanoverian	3	74757105	76024517	1267.41	8298	0.153	0.998	0.002
HAN4	Hanoverian	3	74757105	76024517	1267.41	8298	0.153	1	0
HAN3	Hanoverian	22	12848216	14111002	1262.79	7531	0.168	0.999	0.001
HAN2	Hanoverian	3	47210454	48469399	1258.95	10091	0.125	0.998	0.001
HAN6	Hanoverian	5	51360653	52618885	1258.23	5530	0.228	0.999	0.001
HAN4	Hanoverian	8	13211083	14462975	1251.89	6863	0.182	0.999	0.001
HAN6	Hanoverian	14	81616667	82867107	1250.44	10689	0.117	0.999	0
HAN1	Hanoverian	17	69093449	70341356	1247.91	6376	0.196	0.998	0.002
HAN5	Hanoverian	21	54224798	55472136	1247.34	10954	0.114	0.999	0.001
HAN3	Hanoverian	6	83261855	84507233	1245.38	7927	0.157	0.998	0.001
HAN3	Hanoverian	29	5882466	7126940	1244.47	8060	0.154	0.999	0.001
HAN1	Hanoverian	7	17527087	18767724	1240.64	6743	0.184	0.998	0.001
HAN1	Hanoverian	19	25068723	26308473	1239.75	7082	0.175	0.998	0.001
HAN6	Hanoverian	14	86226153	87463633	1237.48	7021	0.176	1	0
HAN5	Hanoverian	26	23302148	24538569	1236.42	8718	0.142	0.997	0.003
HAN6	Hanoverian	5	49726375	50957843	1231.47	4522	0.272	0.999	0.001
HAN6	Hanoverian	3	48774545	50002629	1228.09	6452	0.19	1	0
HAN6	Hanoverian	1	121273282	122501305	1228.02	5866	0.209	0.999	0.001
HAN3	Hanoverian	5	49241254	50466181	1224.93	4016	0.305	0.997	0.003
HAN4	Hanoverian	6	78521839	79746130	1224.29	8831	0.139	0.999	0
HAN1	Hanoverian	1	111788348	113012441	1224.09	7820	0.157	0.998	0.002
HAN2	Hanoverian	10	3422369	4643403	1221.04	9028	0.135	0.996	0.002
HAN4	Hanoverian	2	100222447	101439925	1217.48	5716	0.213	1	0
HAN5	Hanoverian	19	23160636	24375751	1215.12	5550	0.219	0.998	0.002
HAN3	Hanoverian	5	98465435	99679997	1214.56	6980	0.174	0.998	0.001
HAN3	Hanoverian	18	13988430	15201277	1212.85	12955	0.094	0.999	0.001
HAN3	Hanoverian	8	49784432	50996059	1211.63	7516	0.161	0.998	0.002
HAN5	Hanoverian	4	17409660	18617428	1207.77	10160	0.119	0.998	0.002
HAN4	Hanoverian	14	86226153	87430941	1204.79	6906	0.174	1	0
HAN1	Hanoverian	4	49972421	51170529	1198.11	5542	0.216	0.997	0.003
HAN1	Hanoverian	4	23204242	24399401	1195.16	8704	0.137	0.998	0.001
HAN2	Hanoverian	27	13299945	14491030	1191.09	7112	0.167	0.997	0.003
HAN4	Hanoverian	11	38567069	39755994	1188.93	10633	0.112	1	0
HAN2	Hanoverian	18	54680727	55868973	1188.25	7020	0.169	0.996	0.003
HAN2	Hanoverian	6	63198622	64385241	1186.62	7027	0.169	0.998	0.002
HAN1	Hanoverian	9	44484811	45669446	1184.64	4076	0.291	0.996	0.002
HAN4	Hanoverian	3	19103089	20286478	1183.39	4541	0.261	0.994	0.006
HAN3	Hanoverian	3	20082994	21263439	1180.45	5206	0.227	0.999	0.001
HAN4	Hanoverian	7	88923307	90102097	1178.79	10868	0.108	0.999	0.001
HAN5	Hanoverian	5	41440324	42617657	1177.33	4474	0.263	0.995	0.004
HAN3	Hanoverian	1	11110391	12283230	1172.84	8011	0.146	1	0
HAN4	Hanoverian	15	863255	2035724	1172.47	7545	0.155	0.998	0.002
HAN1	Hanoverian	6	6426911	7591495	1164.59	8590	0.136	0.998	0.001
HAN4	Hanoverian	27	19996895	21157050	1160.16	7431	0.156	1	0
HAN6	Hanoverian	4	57388453	58546061	1157.61	5772	0.201	1	0
HAN3	Hanoverian	26	37207016	38364227	1157.21	10880	0.106	0.999	0
HAN5	Hanoverian	7	88946518	90102097	1155.58	10632	0.109	0.998	0.001
HAN6	Hanoverian	23	50921628	52075762	1154.13	7679	0.15	0.999	0.001
HAN1	Hanoverian	27	14646708	15797820	1151.11	6817	0.169	0.996	0.002
HAN3	Hanoverian	2	13388538	14537914	1149.38	5871	0.196	0.999	0.001
HAN6	Hanoverian	23	49449298	50598231	1148.93	6422	0.179	1	0
HAN1	Hanoverian	15	5186272	6333526	1147.26	7887	0.145	0.998	0.002
HAN1	Hanoverian	7	88402023	89548955	1146.93	10997	0.104	0.998	0.002
HAN6	Hanoverian	9	3384328	4530457	1146.13	9121	0.126	1	0
HAN4	Hanoverian	7	96669289	97812539	1143.25	6747	0.169	0.999	0.001
HAN3	Hanoverian	22	19310859	20450673	1139.82	6538	0.174	0.999	0.001
HAN3	Hanoverian	2	51946219	53084923	1138.7	7134	0.16	0.998	0.002
HAN5	Hanoverian	20	14285679	15423979	1138.3	7976	0.143	0.997	0.002
HAN4	Hanoverian	20	14285679	15423968	1138.29	7975	0.143	1	0
HAN2	Hanoverian	11	58956382	60094663	1138.28	8160	0.139	0.994	0.002
HAN4	Hanoverian	28	39566839	40700867	1134.03	10330	0.11	0.999	0
HAN6	Hanoverian	6	26609624	27743586	1133.96	4538	0.25	0.998	0.002
HAN3	Hanoverian	14	51070867	52204739	1133.87	7465	0.152	0.999	0.001
HAN4	Hanoverian	14	46206151	47338528	1132.38	7430	0.152	0.999	0
HAN3	Hanoverian	22	8731972	9862113	1130.14	7129	0.159	0.999	0.001
HAN6	Hanoverian	1	183552554	184680982	1128.43	6483	0.174	0.999	0.001
HAN6	Hanoverian	17	73639697	74766479	1126.78	6945	0.162	0.999	0.001
HAN5	Hanoverian	19	50028768	51154514	1125.75	8817	0.128	0.998	0.002
HAN3	Hanoverian	2	102985173	104108753	1123.58	7848	0.143	0.999	0.001
HAN3	Hanoverian	31	3946567	5069441	1122.88	6748	0.166	0.999	0.001
HAN3	Hanoverian	7	23318389	24438968	1120.58	6084	0.184	0.999	0
HAN4	Hanoverian	31	21102828	22221473	1118.65	6945	0.161	1	0
HAN3	Hanoverian	14	49953078	51070608	1117.53	5413	0.206	0.999	0.001
HAN5	Hanoverian	9	47968278	49082922	1114.64	5477	0.204	0.998	0.002
HAN3	Hanoverian	22	5321464	6435786	1114.32	8776	0.127	0.999	0.001
HAN4	Hanoverian	8	34627235	35738694	1111.46	6190	0.18	0.999	0.001
HAN2	Hanoverian	17	25265200	26375870	1110.67	5158	0.215	0.996	0.002
HAN3	Hanoverian	11	1824423	2932743	1108.32	7998	0.139	0.999	0.001
HAN5	Hanoverian	5	92708901	93816413	1107.51	7615	0.145	0.998	0.001
HAN6	Hanoverian	16	33870482	34977904	1107.42	4024	0.275	0.998	0.001
HAN2	Hanoverian	18	45673120	46773892	1100.77	6686	0.165	0.996	0.003
HAN2	Hanoverian	6	52011960	53112416	1100.46	6284	0.175	0.997	0.002
HAN5	Hanoverian	17	20773060	21871780	1098.72	5436	0.202	0.995	0.004
HAN1	Hanoverian	15	58689932	59787574	1097.64	4994	0.22	0.998	0.001
HAN6	Hanoverian	23	1735408	2833038	1097.63	5505	0.199	0.998	0.002
HAN5	Hanoverian	7	94295616	95392659	1097.04	5361	0.205	0.998	0.001
HAN4	Hanoverian	7	94295616	95392659	1097.04	5361	0.205	0.998	0.001
HAN5	Hanoverian	4	51417871	52513106	1095.24	4695	0.233	0.997	0.003
HAN1	Hanoverian	7	62623612	63716928	1093.32	7964	0.137	0.998	0.002
HAN3	Hanoverian	2	53322095	54407654	1085.56	7515	0.144	0.998	0.002
HAN3	Hanoverian	30	21366712	22448868	1082.16	8116	0.133	0.998	0.001
HAN2	Hanoverian	28	14962779	16040322	1077.54	5769	0.187	0.996	0.003
HAN5	Hanoverian	29	32140479	33217663	1077.18	6874	0.157	0.996	0.004
HAN3	Hanoverian	2	11930010	13000052	1070.04	7243	0.148	0.998	0.002
HAN5	Hanoverian	2	64293813	65362087	1068.28	8283	0.129	0.999	0.001
HAN6	Hanoverian	21	3640869	4708733	1067.87	6477	0.165	0.999	0
HAN1	Hanoverian	1	118209667	119276817	1067.15	4296	0.248	0.997	0.001
HAN3	Hanoverian	6	2644195	3710377	1066.18	7111	0.15	0.997	0.002
HAN3	Hanoverian	5	71761331	72827215	1065.88	3771	0.283	0.996	0.003
HAN6	Hanoverian	14	82867939	83928928	1060.99	5978	0.177	1	0
HAN6	Hanoverian	13	34445919	35504638	1058.72	9240	0.115	0.999	0
HAN5	Hanoverian	20	35890409	36946639	1056.23	6379	0.166	0.997	0.001
HAN5	Hanoverian	21	55965890	57021443	1055.55	8068	0.131	0.997	0.002
HAN1	Hanoverian	8	25010533	26066062	1055.53	7739	0.136	0.998	0.001
HAN6	Hanoverian	11	2799248	3853768	1054.52	9470	0.111	1	0
HAN3	Hanoverian	27	25767932	26818607	1050.68	7904	0.133	0.999	0.001
HAN6	Hanoverian	5	84431133	85475792	1044.66	6504	0.161	1	0
HAN1	Hanoverian	1	136331508	137375733	1044.23	7553	0.138	0.998	0.001
HAN2	Hanoverian	11	17481200	18524333	1043.13	6184	0.169	0.996	0.002
HAN2	Hanoverian	18	56168251	57208620	1040.37	5735	0.181	0.997	0.002
HAN2	Hanoverian	18	40994683	42034093	1039.41	4497	0.231	0.995	0.004
HAN3	Hanoverian	22	6436005	7474318	1038.31	6651	0.156	0.999	0.001
HAN2	Hanoverian	11	18899641	19937667	1038.03	5137	0.202	0.994	0.003
HAN4	Hanoverian	4	51417871	52455378	1037.51	4398	0.236	0.998	0.002
HAN5	Hanoverian	10	57146001	58183477	1037.48	5314	0.195	0.998	0.002
HAN4	Hanoverian	10	82945419	83980526	1035.11	5071	0.204	0.999	0
HAN1	Hanoverian	2	92118850	93153275	1034.43	6417	0.161	0.998	0.001
HAN3	Hanoverian	2	50790895	51824701	1033.81	4233	0.244	0.999	0.001
HAN2	Hanoverian	27	11969576	13002218	1032.64	6162	0.168	0.997	0.002
HAN6	Hanoverian	9	308	1030940	1030.63	9853	0.105	0.999	0
HAN6	Hanoverian	22	728142	1756567	1028.43	8571	0.12	0.999	0.001
HAN3	Hanoverian	3	22373486	23394091	1020.61	5455	0.187	0.999	0
HAN2	Hanoverian	10	55671373	56690668	1019.3	4659	0.219	0.995	0.004
HAN3	Hanoverian	22	42567036	43584110	1017.08	8171	0.124	0.998	0.001
HAN1	Hanoverian	29	11125946	12142420	1016.48	6645	0.153	0.998	0.002
HAN4	Hanoverian	3	96755768	97770270	1014.5	9270	0.109	0.999	0.001
HAN4	Hanoverian	21	17882770	18895688	1012.92	4737	0.214	1	0
HAN2	Hanoverian	28	11685418	12694180	1008.76	6019	0.168	0.997	0.002
HAN4	Hanoverian	20	35709637	36714029	1004.39	5971	0.168	0.999	0.001
HAN6	Hanoverian	23	16498049	17501784	1003.74	5911	0.17	0.999	0.001
HAN1	Hanoverian	18	51978066	52978066	1000	4707	0.212	0.997	0.001
HOL2	Holstein	7	38357137	41721726	3364.59	16181	0.208	0.999	0.001
HOL2	Holstein	4	14307577	17586590	3279.01	21792	0.15	0.998	0.001
HOL2	Holstein	7	35109747	38356582	3246.84	17749	0.183	0.998	0.001
HOL1	Holstein	16	58260988	61455437	3194.45	20995	0.152	0.999	0.001
HOL1	Holstein	31	3553919	6581684	3027.77	22085	0.137	0.999	0
HOL2	Holstein	17	56420717	59356605	2935.89	22895	0.128	0.999	0.001
HOL2	Holstein	5	50236681	52999540	2762.86	11099	0.249	0.997	0.002
HOL1	Holstein	5	31619298	34377010	2757.71	17751	0.155	1	0
HOL1	Holstein	4	18164799	20848312	2683.51	21724	0.124	1	0
HOL1	Holstein	2	56609187	59285280	2676.09	16732	0.16	0.999	0.001
HOL2	Holstein	19	25417286	27973548	2556.26	14889	0.172	0.999	0.001
HOL2	Holstein	17	43316778	45792417	2475.64	18514	0.134	0.999	0.001
HOL1	Holstein	3	107468215	109884090	2415.88	15066	0.16	0.999	0.001
HOL1	Holstein	17	34355044	36728987	2373.94	15479	0.153	0.999	0.001
HOL1	Holstein	2	31039765	33382505	2342.74	16290	0.144	0.999	0.001
HOL1	Holstein	9	71035065	73373682	2338.62	14923	0.157	0.999	0.001
HOL1	Holstein	9	68692133	70968315	2276.18	11375	0.2	1	0
HOL2	Holstein	8	22268820	24534559	2265.74	9476	0.239	0.995	0.002
HOL2	Holstein	2	58054567	60205974	2151.41	14381	0.15	0.999	0.001
HOL1	Holstein	1	55479197	57589410	2110.21	13177	0.16	0.998	0.001
HOL2	Holstein	1	140007726	142105432	2097.71	10030	0.209	0.999	0.001
HOL1	Holstein	20	9367638	11458740	2091.1	14865	0.141	0.999	0
HOL2	Holstein	1	80291570	82216917	1925.35	12460	0.155	0.998	0.001
HOL2	Holstein	30	26381868	28303881	1922.01	14767	0.13	0.997	0.001
HOL1	Holstein	19	23160381	25068446	1908.07	9107	0.21	0.999	0.001
HOL1	Holstein	6	52182177	54086531	1904.36	9370	0.203	0.999	0.001
HOL2	Holstein	11	32319428	34210142	1890.71	7051	0.268	0.996	0.003
HOL1	Holstein	20	44966569	46841034	1874.47	12901	0.145	0.999	0.001
HOL1	Holstein	3	16783994	18576600	1792.61	8830	0.203	0.999	0.001
HOL1	Holstein	6	66916595	68708369	1791.78	8158	0.22	0.999	0.001
HOL1	Holstein	15	62096505	63874544	1778.04	10884	0.163	0.999	0.001
HOL1	Holstein	9	52352407	54089714	1737.31	11004	0.158	0.999	0.001
HOL1	Holstein	1	32437891	34152129	1714.24	7686	0.223	0.999	0
HOL1	Holstein	21	54222842	55933399	1710.56	15074	0.113	1	0
HOL1	Holstein	15	80713933	82351307	1637.38	13082	0.125	0.998	0.001
HOL1	Holstein	1	35449615	37081416	1631.8	7919	0.206	0.999	0
HOL2	Holstein	16	34198250	35820325	1622.08	4877	0.333	0.997	0.002
HOL2	Holstein	1	77218566	78814402	1595.84	11883	0.134	0.998	0.001
HOL2	Holstein	17	60560778	62155108	1594.33	11827	0.135	0.999	0.001
HOL2	Holstein	7	96228149	97812539	1584.39	10322	0.153	0.998	0.002
HOL2	Holstein	2	49883528	51443967	1560.44	9344	0.167	0.997	0.001
HOL1	Holstein	6	58992448	60534619	1542.17	9860	0.156	0.999	0.001
HOL1	Holstein	7	78091825	79626592	1534.77	8254	0.186	0.999	0
HOL2	Holstein	14	48072996	49605964	1532.97	9133	0.168	0.999	0.001
HOL1	Holstein	23	16496837	18014216	1517.38	9083	0.167	0.999	0.001
HOL1	Holstein	12	23979602	25492090	1512.49	11001	0.137	0.999	0.001
HOL1	Holstein	2	9044212	10545338	1501.13	8933	0.168	0.998	0.001
HOL1	Holstein	15	21356874	22843494	1486.62	14205	0.105	1	0
HOL2	Holstein	6	4557999	6043527	1485.53	12135	0.122	0.999	0.001
HOL1	Holstein	6	56939858	58405467	1465.61	9978	0.147	0.999	0
HOL2	Holstein	5	61347757	62812540	1464.78	12641	0.116	0.998	0.001
HOL1	Holstein	21	7804522	9265558	1461.04	8224	0.178	0.999	0.001
HOL2	Holstein	5	52999755	54460288	1460.53	6856	0.213	0.998	0.001
HOL2	Holstein	6	6043717	7488344	1444.63	9874	0.146	0.998	0.001
HOL2	Holstein	2	47332411	48765028	1432.62	3119	0.459	0.993	0.002
HOL2	Holstein	2	51897228	53321717	1424.49	9317	0.153	0.998	0.001
HOL1	Holstein	6	33431457	34817357	1385.9	6851	0.202	0.999	0.001
HOL2	Holstein	17	76694628	78072909	1378.28	9033	0.153	0.997	0.002
HOL1	Holstein	21	29171343	30541878	1370.54	8801	0.156	0.999	0
HOL2	Holstein	6	67023718	68393829	1370.11	6226	0.22	0.996	0.002
HOL1	Holstein	21	38600451	39964568	1364.12	10302	0.132	0.999	0.001
HOL1	Holstein	8	28719012	30079981	1360.97	4328	0.314	0.998	0.001
HOL2	Holstein	7	53396727	54754987	1358.26	7943	0.171	0.999	0.001
HOL1	Holstein	21	26908476	28258532	1350.06	8018	0.168	1	0
HOL1	Holstein	13	18312524	19658374	1345.85	6518	0.206	1	0
HOL1	Holstein	14	40298094	41641193	1343.1	4847	0.277	0.998	0.002
HOL2	Holstein	14	46725530	48066489	1340.96	8914	0.15	0.999	0.001
HOL2	Holstein	7	44395319	45719494	1324.18	1479	0.895	0.995	0.001
HOL2	Holstein	22	15537714	16861232	1323.52	7290	0.182	0.999	0.001
HOL1	Holstein	3	79375477	80654564	1279.09	6930	0.185	0.999	0.001
HOL1	Holstein	12	25604413	26883410	1279	7612	0.168	0.999	0.001
HOL2	Holstein	26	610570	1880531	1269.96	8567	0.148	0.999	0.001
HOL1	Holstein	6	27124365	28388238	1263.87	6024	0.21	0.998	0.002
HOL2	Holstein	17	50797802	52060533	1262.73	7892	0.16	0.998	0.001
HOL1	Holstein	15	82921683	84184011	1262.33	7946	0.159	0.999	0.001
HOL2	Holstein	3	97770877	99030893	1260.02	7614	0.165	0.999	0.001
HOL1	Holstein	3	78135524	79375337	1239.81	6308	0.197	0.999	0.001
HOL2	Holstein	17	53286817	54521373	1234.56	11097	0.111	0.999	0.001
HOL1	Holstein	8	22388060	23621813	1233.75	4037	0.306	0.999	0.001
HOL2	Holstein	6	1123857	2352363	1228.51	11117	0.111	0.998	0.001
HOL2	Holstein	15	36122989	37350892	1227.9	5928	0.207	0.997	0.003
HOL2	Holstein	7	29269819	30491428	1221.61	6173	0.198	0.999	0
HOL2	Holstein	16	31237698	32448351	1210.65	6030	0.201	0.997	0.003
HOL2	Holstein	20	11665243	12864807	1199.57	7855	0.153	0.998	0.002
HOL1	Holstein	1	58853157	60050027	1196.87	9092	0.132	0.998	0.001
HOL1	Holstein	4	22844442	24037495	1193.05	10171	0.117	0.999	0.001
HOL1	Holstein	1	60993170	62184788	1191.62	5307	0.225	0.998	0.001
HOL1	Holstein	6	55759352	56939300	1179.95	7896	0.149	0.999	0.001
HOL2	Holstein	8	21119252	22268395	1149.14	3680	0.312	0.997	0.002
HOL1	Holstein	1	67108009	68221538	1113.53	5799	0.192	0.998	0.002
HOL1	Holstein	7	87022391	88133317	1110.93	9829	0.113	0.999	0
HOL1	Holstein	7	19328998	20429622	1100.62	5601	0.197	1	0
HOL1	Holstein	7	29107222	30199773	1092.55	5123	0.213	0.999	0.001
HOL1	Holstein	2	28317095	29402741	1085.65	4217	0.257	0.998	0.002
HOL1	Holstein	31	9403030	10488216	1085.19	4671	0.232	0.998	0.001
HOL1	Holstein	3	19623006	20707522	1084.52	4324	0.251	0.998	0.001
HOL1	Holstein	8	31263265	32341134	1077.87	7671	0.141	0.999	0.001
HOL2	Holstein	4	82445500	83520536	1075.04	5663	0.19	0.998	0.001
HOL1	Holstein	28	23385830	24457016	1071.19	5926	0.181	0.999	0.001
HOL1	Holstein	2	59285563	60350364	1064.8	7087	0.15	0.999	0.001
HOL1	Holstein	1	138418227	139451550	1033.32	6285	0.164	0.998	0.002
HOL1	Holstein	21	11105886	12139156	1033.27	5066	0.204	0.999	0.001
HOL1	Holstein	14	34006778	35033219	1026.44	4086	0.251	0.996	0.004
HOL1	Holstein	7	26466489	27492484	1026	5905	0.174	0.999	0
HOL1	Holstein	21	34315361	35326735	1011.38	9124	0.111	0.999	0
HOL1	Holstein	10	38703851	39709968	1006.12	7440	0.135	1	0
HOL1	Holstein	24	13898159	14900319	1002.16	4547	0.22	0.999	0.001
HOL1	Holstein	15	44840674	45841872	1001.2	3806	0.263	0.998	0.001
JEP1	Jeju	2	42921403	45303521	2382.12	11624	0.205	0.993	0.001
JEP2	Jeju	20	42391634	44381480	1989.85	9986	0.199	0.997	0.002
JEP2	Jeju	26	18645432	20587255	1941.82	18089	0.107	0.998	0.002
JEP1	Jeju	6	47113816	48860128	1746.31	9409	0.186	0.997	0.002
JEP2	Jeju	26	9362440	11074619	1712.18	14249	0.12	0.999	0.001
JEP2	Jeju	26	12850681	14553609	1702.93	11665	0.146	0.998	0.001
JEP1	Jeju	21	39716157	41401616	1685.46	15380	0.11	0.998	0.001
JEP2	Jeju	26	4730125	6406345	1676.22	16176	0.104	0.999	0.001
JEP2	Jeju	9	47980126	49530020	1549.89	7569	0.205	0.997	0.002
JEP2	Jeju	27	7189238	8738353	1549.12	10736	0.144	0.998	0.001
JEP2	Jeju	7	96287218	97812539	1525.32	9950	0.153	0.997	0.001
JEP2	Jeju	11	34757907	36263431	1505.53	4998	0.301	0.994	0.003
JEP1	Jeju	5	59770105	61224818	1454.71	10242	0.142	0.998	0.002
JEP1	Jeju	20	18538397	19970942	1432.55	7180	0.2	0.998	0.001
JEP2	Jeju	26	22150690	23483427	1332.74	11388	0.117	0.997	0.002
JEP1	Jeju	6	41234752	42562395	1327.64	7581	0.175	0.998	0.002
JEP2	Jeju	26	943629	2254936	1311.31	10954	0.12	0.999	0.001
JEP2	Jeju	1	132890034	134190772	1300.74	6883	0.189	0.998	0.002
JEP2	Jeju	26	17348545	18643867	1295.32	11719	0.111	0.999	0.001
JEP2	Jeju	9	41090762	42339409	1248.65	6607	0.189	0.998	0.002
JEP1	Jeju	7	70983517	72192212	1208.7	5978	0.202	0.992	0.002
JEP1	Jeju	18	66771308	67966985	1195.68	6775	0.176	0.998	0.001
JEP2	Jeju	10	24944490	26119845	1175.36	4115	0.286	0.995	0.002
JEP2	Jeju	26	11074790	12238466	1163.68	8557	0.136	0.999	0.001
JEP1	Jeju	1	77665050	78814400	1149.35	8602	0.134	0.998	0.001
JEP1	Jeju	7	72206983	73336461	1129.48	8873	0.127	0.998	0.001
JEP2	Jeju	27	2649222	3771860	1122.64	6575	0.171	0.995	0.002
JEP2	Jeju	4	65504373	66601907	1097.54	7073	0.155	0.998	0.002
JEP1	Jeju	30	27056881	28151779	1094.9	8710	0.126	0.993	0.001
JEP1	Jeju	5	58468343	59537987	1069.64	5703	0.188	0.996	0.002
JEP2	Jeju	27	8750881	9819365	1068.48	8779	0.122	0.999	0
JEP2	Jeju	5	139	1064983	1064.85	5354	0.199	0.994	0.002
JEP2	Jeju	8	47301613	48362457	1060.85	5856	0.181	0.997	0.002
JEP2	Jeju	28	45123966	46177130	1053.16	3545	0.297	0.99	0.001
JEP2	Jeju	4	106822827	107875724	1052.9	7882	0.134	0.994	0.002
JEP2	Jeju	17	32759305	33786448	1027.14	9095	0.113	0.999	0.001
JEP2	Jeju	15	34346387	35365952	1019.57	4909	0.208	0.999	0.001
JEP2	Jeju	27	21541875	22559376	1017.5	7999	0.127	0.997	0.001
JEP1	Jeju	10	82974986	83980526	1005.54	4851	0.207	0.993	0.003
NOR	Noriker	29	14417691	17910031	3492.34	26575	0.131	0.998	0
NOR	Noriker	14	58256090	61721921	3465.83	18174	0.191	0.997	0.001
NOR	Noriker	11	21839573	25086113	3246.54	11612	0.28	0.997	0.001
NOR	Noriker	11	37825784	41040749	3214.97	24497	0.131	0.998	0.001
NOR	Noriker	3	92216650	95277184	3060.53	25181	0.122	0.998	0.001
NOR	Noriker	3	72730140	75706801	2976.66	22976	0.13	0.998	0.001
NOR	Noriker	18	47582307	50083502	2501.2	11876	0.211	0.996	0.001
NOR	Noriker	26	3636642	6073545	2436.9	21544	0.113	0.998	0.001
NOR	Noriker	27	26873447	29256942	2383.5	18757	0.127	0.999	0
NOR	Noriker	11	33036979	35391617	2354.64	7799	0.302	0.998	0.001
NOR	Noriker	22	21801244	23897634	2096.39	12713	0.165	0.997	0.001
NOR	Noriker	26	6901377	8816006	1914.63	17536	0.109	0.997	0
NOR	Noriker	18	61393780	63216921	1823.14	12934	0.141	0.998	0.001
NOR	Noriker	18	45585995	47406331	1820.34	11253	0.162	0.998	0
NOR	Noriker	18	50984261	52777778	1793.52	9182	0.195	0.996	0.001
NOR	Noriker	28	7004361	8774213	1769.85	11516	0.154	0.997	0.001
NOR	Noriker	15	42946689	44710013	1763.33	9002	0.196	0.997	0.001
NOR	Noriker	21	26527403	28258623	1731.22	10135	0.171	0.998	0
NOR	Noriker	8	35783055	37483400	1700.35	7487	0.227	0.997	0.001
NOR	Noriker	4	106873429	108568976	1695.55	11195	0.151	0.996	0.002
NOR	Noriker	11	31369976	33036583	1666.61	5787	0.288	0.998	0
NOR	Noriker	31	22056234	23718974	1662.74	10721	0.155	0.997	0
NOR	Noriker	26	684707	2339601	1654.89	12692	0.13	0.998	0
NOR	Noriker	29	18785868	20386547	1600.68	10656	0.15	0.998	0.001
NOR	Noriker	31	10819612	12417295	1597.68	11882	0.134	0.998	0
NOR	Noriker	14	70242822	71830915	1588.09	11698	0.136	0.998	0
NOR	Noriker	2	96188329	97755776	1567.45	14493	0.108	0.998	0
NOR	Noriker	14	56691408	58255491	1564.08	9183	0.17	0.998	0
NOR	Noriker	1	167884706	169432116	1547.41	8610	0.18	0.997	0
NOR	Noriker	29	22561330	24096818	1535.49	11267	0.136	0.999	0.001
NOR	Noriker	30	22477863	24007925	1530.06	13229	0.116	0.997	0.001
NOR	Noriker	14	63060315	64584248	1523.93	7489	0.203	0.999	0
NOR	Noriker	11	42249113	43743493	1494.38	7248	0.206	0.997	0
NOR	Noriker	22	36974748	38434014	1459.27	10776	0.135	0.997	0.001
NOR	Noriker	16	16636340	18092155	1455.82	8565	0.17	0.997	0.001
NOR	Noriker	27	29257678	30709952	1452.28	12966	0.112	0.998	0.001
NOR	Noriker	20	21038951	22456942	1417.99	10696	0.133	0.997	0.001
NOR	Noriker	8	74879855	76281646	1401.79	9136	0.153	0.998	0.001
NOR	Noriker	29	24097285	25496830	1399.55	10241	0.137	0.998	0
NOR	Noriker	11	28127600	29523284	1395.68	6531	0.214	0.997	0.001
NOR	Noriker	8	77086424	78470010	1383.59	10145	0.136	0.998	0
NOR	Noriker	14	54334806	55712603	1377.8	9010	0.153	0.998	0
NOR	Noriker	14	61723355	63059855	1336.5	6971	0.192	0.998	0.001
NOR	Noriker	6	39830729	41144911	1314.18	6652	0.198	0.997	0
NOR	Noriker	8	34182584	35479776	1297.19	6968	0.186	0.998	0.001
NOR	Noriker	1	148050585	149324565	1273.98	6080	0.21	0.998	0.001
NOR	Noriker	16	70694353	71967952	1273.6	8244	0.154	0.997	0.001
NOR	Noriker	18	77498597	78772036	1273.44	6877	0.185	0.997	0.001
NOR	Noriker	18	53719409	54986878	1267.47	6896	0.184	0.998	0
NOR	Noriker	8	30482987	31729796	1246.81	8830	0.141	0.996	0.001
NOR	Noriker	11	25087048	26330052	1243.01	3656	0.34	0.999	0
NOR	Noriker	27	9442747	10671507	1228.76	10724	0.115	0.999	0.001
NOR	Noriker	1	171500423	172713943	1213.52	6143	0.198	0.995	0.001
NOR	Noriker	7	6190799	7392877	1202.08	4580	0.262	0.995	0.001
NOR	Noriker	11	45496865	46695102	1198.24	6342	0.189	0.998	0
NOR	Noriker	18	80874906	82070712	1195.81	7095	0.169	0.997	0.001
NOR	Noriker	11	8960648	10152769	1192.12	7418	0.161	0.999	0
NOR	Noriker	4	21026203	22207540	1181.34	10337	0.114	0.996	0.002
NOR	Noriker	13	19829244	21005968	1176.72	8217	0.143	0.997	0
NOR	Noriker	1	63786386	64960011	1173.63	6879	0.171	0.998	0.001
NOR	Noriker	11	43748963	44915910	1166.95	6782	0.172	0.997	0
NOR	Noriker	15	45299274	46451774	1152.5	4768	0.242	0.996	0.001
NOR	Noriker	27	25722023	26873193	1151.17	8627	0.133	0.998	0.001
NOR	Noriker	15	35171793	36278616	1106.82	6034	0.183	0.999	0
NOR	Noriker	8	79627837	80730393	1102.56	8142	0.135	0.998	0
NOR	Noriker	25	26854776	27952513	1097.74	4849	0.226	0.997	0.001
NOR	Noriker	5	3320820	4418527	1097.71	6698	0.164	0.997	0.001
NOR	Noriker	11	27050776	28126722	1075.95	4235	0.254	0.998	0
NOR	Noriker	1	61112903	62184500	1071.6	4719	0.227	0.997	0.001
NOR	Noriker	29	20386747	21458151	1071.4	8348	0.128	0.998	0
NOR	Noriker	4	102416716	103486554	1069.84	6895	0.155	0.998	0.001
NOR	Noriker	11	36576504	37625843	1049.34	4538	0.231	0.999	0.001
NOR	Noriker	3	77008751	78053563	1044.81	4377	0.239	0.995	0.002
NOR	Noriker	1	166847567	167882822	1035.26	6407	0.162	0.998	0.001
NOR	Noriker	4	37900324	38935475	1035.15	5076	0.204	0.997	0.001
NOR	Noriker	4	89550012	90573153	1023.14	7190	0.142	0.998	0.001
NOR	Noriker	4	97590337	98596956	1006.62	8387	0.12	0.997	0.001
NOR	Noriker	17	5693782	6697975	1004.19	7647	0.131	0.997	0.001
NOR	Noriker	14	80163283	81165960	1002.68	8855	0.113	0.998	0.001
OLD3	Oldenburge	15	29578847	34022296	4443.45	22077	0.201	0.999	0.001
OLD3	Oldenburge	31	21102828	24979023	3876.2	25241	0.154	0.999	0.001
OLD3	Oldenburge	1	15137891	17892214	2754.32	15231	0.181	0.999	0.001
OLD3	Oldenburge	17	19750599	22423321	2672.72	14011	0.191	0.999	0.001
OLD1	Oldenburge	7	24015234	26590031	2574.8	15214	0.169	0.998	0.001
OLD1	Oldenburge	5	24259475	26692452	2432.98	13154	0.185	0.999	0.001
OLD3	Oldenburge	7	38901778	41309202	2407.43	12621	0.191	0.999	0.001
OLD1	Oldenburge	3	5602369	7872645	2270.28	15626	0.145	0.999	0.001
OLD1	Oldenburge	9	60256991	62520981	2263.99	13817	0.164	0.999	0.001
OLD3	Oldenburge	1	39400	2277363	2237.96	12618	0.177	0.999	0.001
OLD1	Oldenburge	6	80594948	82791554	2196.61	12115	0.181	0.999	0.001
OLD3	Oldenburge	8	22269458	24459628	2190.17	9230	0.237	0.999	0.001
OLD1	Oldenburge	7	39538152	41717983	2179.83	10047	0.217	0.998	0.001
OLD1	Oldenburge	5	7790674	9946273	2155.6	10417	0.207	0.998	0.001
OLD1	Oldenburge	11	11284861	13399897	2115.04	11807	0.179	0.999	0.001
OLD1	Oldenburge	29	29451545	31469010	2017.47	17967	0.112	0.998	0.001
OLD1	Oldenburge	10	70005616	71827873	1822.26	12417	0.147	0.999	0.001
OLD3	Oldenburge	3	21484041	23286244	1802.2	9403	0.192	0.999	0.001
OLD1	Oldenburge	25	32844000	34630464	1786.46	11590	0.154	0.998	0.001
OLD3	Oldenburge	30	19405474	21189742	1784.27	16816	0.106	0.999	0.001
OLD3	Oldenburge	19	23160381	24925236	1764.86	8575	0.206	1	0
OLD3	Oldenburge	15	41352842	43073807	1720.97	8287	0.208	0.998	0.002
OLD1	Oldenburge	6	76566517	78280685	1714.17	14595	0.117	1	0
OLD3	Oldenburge	17	9204936	10918749	1713.81	9903	0.173	0.999	0.001
OLD1	Oldenburge	15	78840228	80527427	1687.2	13840	0.122	0.999	0.001
OLD1	Oldenburge	19	52354079	53994917	1640.84	12295	0.133	0.999	0.001
OLD3	Oldenburge	2	31106242	32740782	1634.54	12165	0.134	0.999	0.001
OLD1	Oldenburge	11	18328005	19930311	1602.31	7740	0.207	0.998	0.001
OLD3	Oldenburge	1	108190932	109780503	1589.57	11004	0.144	0.999	0.001
OLD3	Oldenburge	16	68333719	69914261	1580.54	9466	0.167	0.998	0.001
OLD3	Oldenburge	1	80226639	81804183	1577.55	9375	0.168	1	0
OLD1	Oldenburge	5	73395067	74938466	1543.4	8857	0.174	0.999	0.001
OLD3	Oldenburge	28	26136393	27646127	1509.73	8374	0.18	0.999	0.001
OLD3	Oldenburge	2	16183635	17669463	1485.83	9311	0.16	0.999	0.001
OLD3	Oldenburge	19	43350572	44836191	1485.62	9653	0.154	0.999	0.001
OLD1	Oldenburge	11	27467318	28949658	1482.34	6740	0.22	0.997	0.003
OLD1	Oldenburge	31	21101093	22547399	1446.31	9065	0.16	0.998	0.002
OLD1	Oldenburge	21	49187269	50600083	1412.82	11324	0.125	0.998	0.001
OLD1	Oldenburge	5	22712214	24114534	1402.32	9238	0.152	0.998	0.001
OLD3	Oldenburge	26	12850477	14252289	1401.81	9798	0.143	0.999	0
OLD1	Oldenburge	7	44362719	45760596	1397.88	1599	0.874	0.998	0.001
OLD1	Oldenburge	3	8540491	9906231	1365.74	8844	0.154	0.998	0.001
OLD1	Oldenburge	17	27631790	28989083	1357.29	7489	0.181	0.999	0.001
OLD1	Oldenburge	18	48755355	50103323	1347.97	5289	0.255	0.996	0.004
OLD1	Oldenburge	28	44612185	45956501	1344.32	7573	0.178	0.999	0.001
OLD1	Oldenburge	9	58399517	59719623	1320.11	7344	0.18	0.999	0.001
OLD3	Oldenburge	17	72388007	73697077	1309.07	9834	0.133	0.999	0.001
OLD1	Oldenburge	18	15299562	16602700	1303.14	12297	0.106	0.999	0.001
OLD3	Oldenburge	2	27843507	29122004	1278.5	4345	0.294	0.997	0.003
OLD1	Oldenburge	15	17121368	18385038	1263.67	8799	0.144	0.999	0.001
OLD3	Oldenburge	1	106933817	108190040	1256.22	7153	0.176	1	0
OLD1	Oldenburge	2	9749404	11005459	1256.06	7735	0.162	0.999	0
OLD1	Oldenburge	7	48647562	49881297	1233.74	2706	0.456	0.996	0.003
OLD1	Oldenburge	5	75210355	76442925	1232.57	7733	0.159	0.999	0.001
OLD3	Oldenburge	24	40918483	42150934	1232.45	8413	0.146	0.999	0
OLD1	Oldenburge	31	18578368	19809785	1231.42	8320	0.148	0.999	0.001
OLD1	Oldenburge	6	78521575	79746021	1224.45	8833	0.139	0.999	0.001
OLD1	Oldenburge	17	29538954	30759324	1220.37	8755	0.139	1	0
OLD3	Oldenburge	1	109781250	110997318	1216.07	6143	0.198	0.998	0.002
OLD3	Oldenburge	30	21190669	22405267	1214.6	8936	0.136	1	0
OLD3	Oldenburge	11	56562135	57758742	1196.61	10400	0.115	0.999	0.001
OLD1	Oldenburge	17	34759139	35952350	1193.21	6477	0.184	0.999	0.001
OLD1	Oldenburge	1	90426128	91613959	1187.83	8324	0.143	0.997	0.002
OLD3	Oldenburge	8	21084563	22268659	1184.1	4031	0.294	0.999	0.001
OLD3	Oldenburge	20	9331635	10513396	1181.76	8522	0.139	0.999	0
OLD1	Oldenburge	8	41573721	42744577	1170.86	6298	0.186	0.999	0.001
OLD1	Oldenburge	29	25181055	26339110	1158.06	5884	0.197	0.998	0.001
OLD3	Oldenburge	19	20673524	21809920	1136.4	7201	0.158	0.999	0.001
OLD3	Oldenburge	15	27383539	28503124	1119.59	6911	0.162	0.999	0.001
OLD1	Oldenburge	19	8345305	9444144	1098.84	6634	0.166	0.998	0.002
OLD3	Oldenburge	1	3124125	4218429	1094.31	7724	0.142	0.999	0.001
OLD3	Oldenburge	1	122112954	123199203	1086.25	5881	0.185	0.999	0.001
OLD1	Oldenburge	3	56026446	57107816	1081.37	4429	0.244	0.999	0.001
OLD1	Oldenburge	4	76375723	77455872	1080.15	7264	0.149	0.998	0.002
OLD2	Oldenburge	17	67578126	68657404	1079.28	6418	0.168	0.997	0.003
OLD3	Oldenburge	1	74699746	75776723	1076.98	6426	0.168	0.999	0.001
OLD3	Oldenburge	18	48066635	49134548	1067.91	5493	0.194	0.999	0.001
OLD1	Oldenburge	20	34844917	35909541	1064.62	5117	0.208	0.999	0.001
OLD1	Oldenburge	17	53458047	54521373	1063.33	9923	0.107	0.999	0.001
OLD1	Oldenburge	19	49632126	50692917	1060.79	8059	0.132	0.999	0.001
OLD1	Oldenburge	23	16489095	17549343	1060.25	6277	0.169	0.999	0.001
OLD3	Oldenburge	15	1058224	2117005	1058.78	6802	0.156	0.999	0.001
OLD3	Oldenburge	19	44915537	45971597	1056.06	6890	0.153	0.999	0.001
OLD1	Oldenburge	2	99839019	100888068	1049.05	4733	0.222	0.999	0.001
OLD3	Oldenburge	19	25136441	26180174	1043.73	5993	0.174	1	0
OLD1	Oldenburge	2	2320060	3363390	1043.33	9758	0.107	0.999	0.001
OLD3	Oldenburge	2	40933348	41975844	1042.5	3805	0.274	0.999	0.001
OLD3	Oldenburge	9	38857963	39900223	1042.26	5620	0.185	0.998	0.002
OLD1	Oldenburge	17	41945715	42987252	1041.54	8766	0.119	0.999	0
OLD1	Oldenburge	29	24133631	25173179	1039.55	8005	0.13	0.999	0.001
OLD1	Oldenburge	1	172039782	173074187	1034.41	6209	0.167	0.999	0.001
OLD1	Oldenburge	15	18385334	19417070	1031.74	7414	0.139	0.998	0.001
OLD1	Oldenburge	11	20418716	21450376	1031.66	5536	0.186	0.997	0.002
OLD1	Oldenburge	22	48926861	49946633	1019.77	3076	0.332	0.997	0.003
OLD3	Oldenburge	11	54972605	55985387	1012.78	8101	0.125	0.999	0.001
OLD3	Oldenburge	23	33856670	34868622	1011.95	4786	0.211	0.999	0.001
OLD1	Oldenburge	6	39955234	40960192	1004.96	4791	0.21	0.998	0.002
PER	Percheron	18	28623886	31098662	2474.78	13218	0.187	0.997	0.002
PER	Percheron	15	54231907	56437123	2205.22	10262	0.215	0.997	0.001
PER	Percheron	5	50834243	53011908	2177.67	8989	0.242	0.996	0.003
PER	Percheron	17	21761965	23662187	1900.22	12407	0.153	0.997	0.001
PER	Percheron	19	34880517	36610979	1730.46	10496	0.165	0.999	0.001
PER	Percheron	6	49165842	50817058	1651.22	8697	0.19	0.996	0.002
PER	Percheron	18	46244817	47880503	1635.69	9929	0.165	0.996	0.001
PER	Percheron	19	40988446	42616631	1628.19	12028	0.135	0.999	0.001
PER	Percheron	5	49255250	50799456	1544.21	5251	0.294	0.994	0.004
PER	Percheron	18	26943151	28446367	1503.22	6997	0.215	0.996	0.003
PER	Percheron	1	25476501	26968514	1492.01	9863	0.151	0.997	0.002
PER	Percheron	3	20082994	21572509	1489.52	6438	0.231	0.996	0.003
PER	Percheron	5	57880240	59357354	1477.12	6908	0.214	0.997	0.002
PER	Percheron	3	16866531	18323340	1456.81	7344	0.198	0.997	0.002
PER	Percheron	18	33438596	34857416	1418.82	8148	0.174	0.997	0.001
PER	Percheron	1	28078356	29480882	1402.53	4288	0.327	0.997	0.003
PER	Percheron	3	12362217	13742633	1380.42	10015	0.138	0.998	0.001
PER	Percheron	19	38200934	39577419	1376.49	7092	0.194	0.996	0.003
PER	Percheron	18	18039479	19342403	1302.92	8407	0.155	0.998	0.002
PER	Percheron	5	97129362	98425005	1295.64	8744	0.148	0.997	0.001
PER	Percheron	26	23360740	24652906	1292.17	9153	0.141	0.996	0.002
PER	Percheron	1	29508610	30780072	1271.46	5682	0.224	0.994	0.003
PER	Percheron	18	42035561	43304405	1268.85	7309	0.174	0.997	0.002
PER	Percheron	7	48719570	49976785	1257.22	2934	0.428	0.995	0.004
PER	Percheron	18	40245093	41470255	1225.16	6185	0.198	0.995	0.002
PER	Percheron	22	3070481	4278858	1208.38	7968	0.152	0.998	0.002
PER	Percheron	15	63192956	64383825	1190.87	4768	0.25	0.997	0.003
PER	Percheron	19	42616784	43805845	1189.06	6078	0.196	0.997	0.002
PER	Percheron	22	22670166	23830431	1160.27	5672	0.205	0.996	0.002
PER	Percheron	1	30780469	31938463	1157.99	6532	0.177	0.998	0.001
PER	Percheron	18	31815660	32970669	1155.01	7541	0.153	0.996	0.002
PER	Percheron	13	20501024	21641142	1140.12	9486	0.12	0.998	0.001
PER	Percheron	15	61388470	62523255	1134.79	8996	0.126	0.995	0.002
PER	Percheron	10	50230248	51354435	1124.19	7438	0.151	0.995	0.003
PER	Percheron	3	104996717	106118519	1121.8	7935	0.141	0.998	0.001
PER	Percheron	5	69706450	70826748	1120.3	7351	0.152	0.998	0.001
PER	Percheron	16	45429609	46548863	1119.26	6251	0.179	0.998	0.001
PER	Percheron	15	34923528	36027014	1103.49	5870	0.188	0.998	0.001
PER	Percheron	18	54774107	55856039	1081.93	6380	0.17	0.995	0.003
PER	Percheron	7	40156245	41224563	1068.32	4870	0.219	0.997	0.002
PER	Percheron	11	58901061	59966366	1065.31	7882	0.135	0.997	0.002
PER	Percheron	18	23677283	24740834	1063.55	7852	0.135	0.995	0.002
PER	Percheron	12	16097581	17129485	1031.9	6040	0.171	0.996	0.003
PER	Percheron	18	45173057	46202116	1029.06	6560	0.157	0.997	0.001
PER	Percheron	1	36602324	37608228	1005.9	5517	0.182	0.998	0.002
PER	Percheron	21	27210696	28216275	1005.58	6090	0.165	0.997	0.002
SAX	Saxon-ThuringianHeavyWarmblood	3	33765239	35882363	2117.12	7477	0.283	0.988	0.002
SAX	Saxon-ThuringianHeavyWarmblood	13	40471432	42577950	2106.52	9587	0.22	0.985	0.002
SAX	Saxon-ThuringianHeavyWarmblood	1	171549487	173441158	1891.67	10751	0.176	0.997	0.001
SAX	Saxon-ThuringianHeavyWarmblood	10	65270779	67005624	1734.85	10412	0.167	0.997	0.001
SAX	Saxon-ThuringianHeavyWarmblood	25	28509706	29954274	1444.57	7321	0.197	0.994	0.002
SAX	Saxon-ThuringianHeavyWarmblood	10	68597869	70005163	1407.3	8645	0.163	0.999	0.001
SAX	Saxon-ThuringianHeavyWarmblood	8	40242686	41643517	1400.83	5916	0.237	0.995	0.002
SAX	Saxon-ThuringianHeavyWarmblood	6	67032155	68366763	1334.61	6075	0.22	0.991	0.003
SAX	Saxon-ThuringianHeavyWarmblood	10	55088452	56352279	1263.83	6222	0.203	0.996	0.002
SAX	Saxon-ThuringianHeavyWarmblood	18	25701299	26942410	1241.11	7034	0.176	0.997	0.002
SAX	Saxon-ThuringianHeavyWarmblood	21	7418233	8645311	1227.08	6962	0.176	0.997	0.002
SAX	Saxon-ThuringianHeavyWarmblood	13	3016693	4223906	1207.21	9340	0.129	0.996	0.002
SAX	Saxon-ThuringianHeavyWarmblood	23	26384145	27580641	1196.5	5702	0.21	0.997	0.002
SAX	Saxon-ThuringianHeavyWarmblood	1	34936828	36118327	1181.5	5858	0.202	0.997	0.002
SAX	Saxon-ThuringianHeavyWarmblood	2	100092594	101261836	1169.24	5169	0.226	0.996	0.002
SAX	Saxon-ThuringianHeavyWarmblood	20	52667472	53812283	1144.81	6457	0.177	0.998	0.002
SAX	Saxon-ThuringianHeavyWarmblood	1	5489522	6617847	1128.33	7958	0.142	0.996	0.002
SAX	Saxon-ThuringianHeavyWarmblood	4	11266475	12385259	1118.79	5901	0.19	0.998	0.001
SAX	Saxon-ThuringianHeavyWarmblood	23	22677682	23789229	1111.55	6515	0.171	0.997	0.002
SAX	Saxon-ThuringianHeavyWarmblood	27	9814948	10913732	1098.79	9450	0.116	0.997	0.002
SAX	Saxon-ThuringianHeavyWarmblood	1	75301118	76390530	1089.41	6046	0.18	0.995	0.004
SAX	Saxon-ThuringianHeavyWarmblood	23	25298982	26382098	1083.12	5072	0.214	0.996	0.003
SAX	Saxon-ThuringianHeavyWarmblood	20	23053028	24124182	1071.15	5664	0.189	0.996	0.002
SAX	Saxon-ThuringianHeavyWarmblood	17	43642050	44701138	1059.09	8279	0.128	0.998	0.001
SAX	Saxon-ThuringianHeavyWarmblood	26	22548383	23607228	1058.85	7975	0.133	0.998	0.001
SAX	Saxon-ThuringianHeavyWarmblood	3	36869181	37922763	1053.58	3652	0.288	0.996	0.002
SAX	Saxon-ThuringianHeavyWarmblood	26	40820625	41866143	1045.52	3390	0.308	0.995	0.002
SAX	Saxon-ThuringianHeavyWarmblood	1	4416992	5458377	1041.39	7904	0.132	0.997	0.002
SAX	Saxon-ThuringianHeavyWarmblood	13	37749874	38781390	1031.52	5286	0.195	0.993	0.001
SAX	Saxon-ThuringianHeavyWarmblood	2	101441171	102462987	1021.82	5752	0.178	0.997	0.002
SAX	Saxon-ThuringianHeavyWarmblood	20	18613461	19629260	1015.8	4648	0.219	0.999	0.001
SAX	Saxon-ThuringianHeavyWarmblood	8	9631882	10635768	1003.89	9561	0.105	0.993	0.002
SAX	Saxon-ThuringianHeavyWarmblood	26	18447777	19448296	1000.52	9591	0.104	0.998	0.001
SHP3	Shetland	27	10136256	15798331	5662.08	37424	0.151	1	0
SHP3	Shetland	3	101515384	106554647	5039.26	37535	0.134	1	0
SHP3	Shetland	9	45332105	50191045	4858.94	24905	0.195	1	0
SHP3	Shetland	17	22815368	26944434	4129.07	25592	0.161	0.999	0.001
SHP3	Shetland	15	74322187	78073956	3751.77	21528	0.174	0.999	0
SHP3	Shetland	18	71449273	75021202	3571.93	19595	0.182	0.999	0
SHP3	Shetland	12	25609773	29171072	3561.3	26880	0.132	0.999	0.001
SHP3	Shetland	30	823527	4344616	3521.09	25248	0.139	0.999	0
SHP3	Shetland	16	17922130	21438309	3516.18	20259	0.174	1	0
SHP3	Shetland	1	17632040	21088866	3456.83	18814	0.184	0.999	0
SHP3	Shetland	1	139452314	142864500	3412.19	18345	0.186	0.999	0
SHP3	Shetland	3	108784934	112186417	3401.48	23983	0.142	1	0
SHP3	Shetland	17	44598796	47949632	3350.84	21346	0.157	1	0
SHP3	Shetland	24	38404346	41634185	3229.84	25818	0.125	1	0
SHP3	Shetland	19	24925635	28029236	3103.6	17756	0.175	0.999	0
SHP3	Shetland	17	37888381	40980408	3092.03	27494	0.112	0.999	0
SHP3	Shetland	16	11275289	14218176	2942.89	20184	0.146	1	0
SHP3	Shetland	6	14234301	17166885	2932.59	20339	0.144	1	0
SHP3	Shetland	11	16863814	19783453	2919.64	15321	0.191	1	0
SHP3	Shetland	15	29578847	32476553	2897.71	15079	0.192	0.999	0
SHP3	Shetland	1	134314225	137204278	2890.05	17690	0.163	1	0
SHP3	Shetland	20	13512929	16402457	2889.53	19628	0.147	0.999	0
SHP3	Shetland	1	165167287	168019094	2851.81	19199	0.149	1	0
SHP1	Shetland	7	17517376	20359478	2842.1	14845	0.191	0.996	0.003
SHP3	Shetland	11	25046199	27868627	2822.43	10434	0.271	1	0
SHP3	Shetland	17	55889519	58703329	2813.81	22208	0.127	1	0
SHP3	Shetland	3	31292864	34079449	2786.59	16777	0.166	0.999	0.001
SHP3	Shetland	9	22622938	25403643	2780.71	16461	0.169	0.999	0.001
SHP3	Shetland	3	56108196	58874589	2766.39	13195	0.21	0.999	0.001
SHP3	Shetland	17	49307147	52060533	2753.39	14496	0.19	0.999	0
SHP3	Shetland	16	58876900	61455414	2578.51	17076	0.151	1	0
SHP3	Shetland	18	60655954	63216584	2560.63	18411	0.139	0.999	0
SHP3	Shetland	15	26368290	28902534	2534.24	17751	0.143	0.999	0
SHP3	Shetland	21	44135609	46665653	2530.05	16071	0.157	0.999	0.001
SHP3	Shetland	9	20097505	22622844	2525.34	15588	0.162	1	0
SHP3	Shetland	18	77944060	80468603	2524.54	15280	0.165	1	0
SHP3	Shetland	24	12564635	15083026	2518.39	12672	0.199	1	0
SHP3	Shetland	4	72345371	74853111	2507.74	15039	0.167	0.999	0
SHP3	Shetland	20	17827589	20317877	2490.29	13586	0.183	0.999	0.001
SHP3	Shetland	6	2089203	4576693	2487.49	17954	0.139	0.999	0.001
SHP3	Shetland	25	13764594	16224594	2460	15533	0.158	1	0
SHP3	Shetland	14	41875305	44326980	2451.68	13297	0.184	1	0
SHP3	Shetland	18	51965130	54372196	2407.07	12687	0.19	1	0
SHP3	Shetland	1	34808941	37203275	2394.34	11693	0.205	0.999	0
SHP3	Shetland	16	7557574	9947756	2390.18	20327	0.118	1	0
SHP3	Shetland	14	22614738	24985526	2370.79	17647	0.134	0.999	0.001
SHP3	Shetland	16	47497678	49845183	2347.51	16467	0.143	1	0
SHP3	Shetland	17	13321567	15599932	2278.37	13898	0.164	1	0
SHP1	Shetland	9	68691366	70968141	2276.78	11377	0.2	0.996	0.003
SHP4	Shetland	3	26693861	28943515	2249.66	13397	0.168	0.996	0.003
SHP3	Shetland	3	79375477	81553850	2178.37	13120	0.166	0.999	0
SHP3	Shetland	1	149844621	151995845	2151.22	11135	0.193	0.999	0.001
SHP3	Shetland	17	31513958	33663957	2150	19300	0.111	1	0
SHP3	Shetland	3	76763049	78896422	2133.37	9939	0.215	0.999	0.001
SHP3	Shetland	15	72227334	74321879	2094.55	13001	0.161	1	0
SHP3	Shetland	17	15600559	17685401	2084.84	13478	0.155	0.999	0.001
SHP2	Shetland	24	17206069	19266809	2060.74	12340	0.167	0.996	0.002
SHP3	Shetland	1	152000114	154060585	2060.47	11313	0.182	0.999	0
SHP3	Shetland	1	143798877	145857851	2058.97	9693	0.212	0.999	0
SHP3	Shetland	1	42508236	44561892	2053.66	15120	0.136	1	0
SHP3	Shetland	5	55740603	57780546	2039.94	10511	0.194	0.999	0.001
SHP3	Shetland	6	80539143	82571258	2032.12	10459	0.194	0.999	0.001
SHP3	Shetland	6	12219927	14234042	2014.12	13929	0.145	0.999	0
SHP3	Shetland	8	45336205	47347710	2011.51	11997	0.168	0.999	0.001
SHP3	Shetland	29	20508090	22516201	2008.11	15063	0.133	0.999	0.001
SHP3	Shetland	17	40981575	42985349	2003.78	15590	0.129	0.999	0
SHP3	Shetland	3	42293454	44284339	1990.89	14211	0.14	0.998	0.001
SHP3	Shetland	3	97668534	99653896	1985.36	12090	0.164	1	0
SHP3	Shetland	3	52923015	54907407	1984.39	10095	0.197	0.999	0
SHP3	Shetland	5	69706540	71680649	1974.11	12858	0.154	0.999	0.001
SHP3	Shetland	24	9096364	11054471	1958.11	11991	0.163	0.999	0.001
SHP3	Shetland	18	76008433	77943728	1935.3	10599	0.183	0.999	0.001
SHP1	Shetland	14	73619261	75547264	1928	10209	0.189	0.996	0.002
SHP3	Shetland	3	70926994	72798043	1871.05	13756	0.136	1	0
SHP3	Shetland	3	59059602	60897993	1838.39	10961	0.168	0.999	0
SHP3	Shetland	1	91226080	93061137	1835.06	8709	0.211	0.999	0.001
SHP3	Shetland	1	24283561	26112303	1828.74	13802	0.132	0.999	0.001
SHP3	Shetland	1	168019366	169840679	1821.31	10649	0.171	0.999	0.001
SHP3	Shetland	16	5375282	7195879	1820.6	11939	0.152	0.999	0.001
SHP3	Shetland	2	45488734	47302972	1814.24	13294	0.136	0.999	0.001
SHP2	Shetland	15	13679567	15484047	1804.48	12892	0.14	0.996	0.002
SHP3	Shetland	17	53949367	55751367	1802	16283	0.111	1	0
SHP3	Shetland	11	23247831	25045456	1797.63	6773	0.265	0.999	0.001
SHP3	Shetland	1	148047880	149843749	1795.87	9180	0.196	1	0
SHP3	Shetland	17	52160885	53942677	1781.79	12846	0.139	1	0
SHP1	Shetland	23	14049148	15822063	1772.92	9721	0.182	0.996	0.002
SHP3	Shetland	5	52236981	53998250	1761.27	7624	0.231	0.999	0.001
SHP3	Shetland	14	20083147	21837638	1754.49	8745	0.201	0.999	0.001
SHP1	Shetland	24	42515078	44265327	1750.25	11365	0.154	0.996	0.003
SHP2	Shetland	15	44878042	46616825	1738.78	7208	0.241	0.994	0.003
SHP3	Shetland	27	15798710	17519466	1720.76	11316	0.152	0.999	0.001
SHP3	Shetland	3	94490905	96206860	1715.96	14594	0.118	0.999	0
SHP4	Shetland	15	39007394	40709426	1702.03	6624	0.257	0.996	0.002
SHP1	Shetland	18	73142018	74829214	1687.2	8679	0.194	0.995	0.002
SHP1	Shetland	14	53213865	54897669	1683.81	10162	0.166	0.995	0.004
SHP3	Shetland	10	80367653	82050959	1683.31	9831	0.171	0.998	0.002
SHP2	Shetland	21	56062618	57723296	1660.68	10294	0.161	0.996	0.002
SHP3	Shetland	1	30777359	32436779	1659.42	8976	0.185	1	0
SHP3	Shetland	7	23859197	25513785	1654.59	9903	0.167	0.999	0.001
SHP3	Shetland	24	17397639	19051631	1653.99	9740	0.17	1	0
SHP3	Shetland	18	80874906	82527442	1652.54	9546	0.173	0.999	0.001
SHP3	Shetland	16	76254045	77902685	1648.64	11853	0.139	0.999	0
SHP3	Shetland	3	67865463	69513522	1648.06	14268	0.116	1	0
SHP3	Shetland	21	24937362	26583101	1645.74	9889	0.166	0.999	0.001
SHP3	Shetland	1	39008677	40653055	1644.38	10174	0.162	0.999	0.001
SHP1	Shetland	9	34488326	36126818	1638.49	3703	0.442	0.992	0.005
SHP3	Shetland	28	16363241	18001586	1638.35	13367	0.123	0.999	0
SHP3	Shetland	5	81637736	83273012	1635.28	12532	0.13	1	0
SHP3	Shetland	3	10214424	11834353	1619.93	12447	0.13	0.999	0
SHP1	Shetland	3	13264946	14875349	1610.4	11432	0.141	0.996	0.002
SHP3	Shetland	3	45175943	46783831	1607.89	10678	0.151	0.999	0
SHP3	Shetland	6	69768392	71374434	1606.04	7171	0.224	0.998	0.001
SHP1	Shetland	3	34814350	36408842	1594.49	3561	0.448	0.992	0.004
SHP3	Shetland	20	62571558	64165869	1594.31	12822	0.124	1	0
SHP3	Shetland	1	132719205	134313267	1594.06	8183	0.195	0.999	0.001
SHP3	Shetland	22	8732035	10324472	1592.44	8966	0.178	1	0
SHP3	Shetland	17	35576441	37165243	1588.8	12280	0.129	0.999	0
SHP3	Shetland	1	183219491	184803955	1584.46	9510	0.167	0.999	0.001
SHP4	Shetland	4	55599110	57180925	1581.82	9078	0.174	0.996	0.003
SHP3	Shetland	11	19783886	21362605	1578.72	7999	0.197	0.998	0.001
SHP3	Shetland	15	44842282	46420310	1578.03	6035	0.261	0.998	0.001
SHP3	Shetland	26	32512073	34089720	1577.65	9293	0.17	1	0
SHP3	Shetland	29	22522834	24096818	1573.98	11578	0.136	0.999	0
SHP3	Shetland	22	22321699	23895612	1573.91	8936	0.176	0.999	0
SHP4	Shetland	11	27651783	29220235	1568.45	7192	0.218	0.995	0.004
SHP3	Shetland	29	11991680	13557430	1565.75	11385	0.138	0.999	0.001
SHP3	Shetland	1	27918574	29478872	1560.3	4862	0.321	0.997	0.001
SHP3	Shetland	6	6308237	7866172	1557.94	11809	0.132	0.999	0.001
SHP4	Shetland	30	26077051	27627227	1550.18	11225	0.138	0.995	0.003
SHP4	Shetland	18	31099461	32641046	1541.59	8825	0.175	0.996	0.002
SHP3	Shetland	11	363	1531586	1531.22	7833	0.195	0.999	0.001
SHP3	Shetland	12	10793395	12319590	1526.2	9070	0.168	1	0
SHP3	Shetland	17	19444694	20968526	1523.83	7549	0.202	0.999	0
SHP3	Shetland	2	76983701	78500160	1516.46	10675	0.142	0.999	0
SHP1	Shetland	1	31089045	32604666	1515.62	7491	0.202	0.996	0.003
SHP3	Shetland	11	27871321	29378935	1507.62	6506	0.232	1	0
SHP1	Shetland	6	6807173	8312992	1505.82	11067	0.136	0.996	0.002
SHP2	Shetland	21	44877857	46379474	1501.62	8323	0.18	0.996	0.002
SHP3	Shetland	12	23979585	25474490	1494.91	10850	0.138	0.999	0.001
SHP2	Shetland	16	34313283	35807125	1493.84	4489	0.333	0.995	0.003
SHP3	Shetland	1	15137822	16623804	1485.98	8186	0.182	0.999	0.001
SHP3	Shetland	9	43846130	45331391	1485.26	5566	0.267	0.999	0.001
SHP1	Shetland	14	41880792	43361215	1480.42	7837	0.189	0.996	0.003
SHP2	Shetland	4	6591216	8071005	1479.79	8622	0.172	0.993	0.003
SHP2	Shetland	31	8996732	10474016	1477.29	6662	0.222	0.996	0.003
SHP1	Shetland	23	41645371	43120130	1474.76	10227	0.144	0.997	0.002
SHP3	Shetland	3	48304782	49775752	1470.97	9534	0.154	0.999	0.001
SHP3	Shetland	31	10642287	12110099	1467.81	10949	0.134	0.999	0
SHP3	Shetland	18	15036739	16503882	1467.14	14244	0.103	0.999	0.001
SHP1	Shetland	7	26590566	28054627	1464.06	8323	0.176	0.997	0.002
SHP1	Shetland	8	57348580	58809467	1460.89	9171	0.159	0.997	0.002
SHP2	Shetland	18	48495366	49955479	1460.11	5987	0.244	0.994	0.002
SHP1	Shetland	9	36505661	37965573	1459.91	4267	0.342	0.996	0.003
SHP3	Shetland	17	42985633	44440626	1454.99	11775	0.124	1	0
SHP3	Shetland	2	47331441	48780533	1449.09	3309	0.438	0.998	0.002
SHP3	Shetland	25	12325777	13763891	1438.12	9035	0.159	0.999	0
SHP1	Shetland	4	38397741	39824751	1427.01	8001	0.178	0.997	0.002
SHP1	Shetland	24	30546258	31968427	1422.17	11295	0.126	0.997	0.002
SHP3	Shetland	15	41534036	42946183	1412.15	6793	0.208	0.999	0
SHP3	Shetland	13	18312471	19721117	1408.65	6867	0.205	0.999	0.001
SHP4	Shetland	18	25037777	26445832	1408.06	9802	0.144	0.997	0.002
SHP1	Shetland	7	67054175	68460706	1406.53	9830	0.143	0.995	0.003
SHP2	Shetland	18	18857210	20262735	1405.53	9065	0.155	0.996	0.002
SHP1	Shetland	14	29584097	30987125	1403.03	9470	0.148	0.996	0.002
SHP3	Shetland	2	24376844	25779545	1402.7	7846	0.179	0.999	0.001
SHP4	Shetland	1	117671739	119074345	1402.61	6219	0.226	0.993	0.004
SHP3	Shetland	3	99679368	101081924	1402.56	7674	0.183	1	0
SHP1	Shetland	14	60321952	61721576	1399.62	6764	0.207	0.996	0.002
SHP3	Shetland	26	562732	1958658	1395.93	9634	0.145	0.999	0.001
SHP3	Shetland	11	3934194	5322371	1388.18	10407	0.133	1	0
SHP1	Shetland	14	70060112	71448077	1387.97	10260	0.135	0.996	0.002
SHP3	Shetland	12	19533430	20916997	1383.57	9191	0.151	0.999	0.001
SHP3	Shetland	26	34090848	35471535	1380.69	9052	0.153	0.999	0.001
SHP1	Shetland	9	51726446	53101271	1374.83	8528	0.161	0.997	0.001
SHP3	Shetland	3	62106293	63479981	1373.69	8425	0.163	1	0
SHP3	Shetland	24	5693725	7057842	1364.12	9988	0.137	0.999	0
SHP3	Shetland	3	75405067	76762943	1357.88	7031	0.193	0.999	0.001
SHP3	Shetland	21	42112284	43469181	1356.9	11735	0.116	0.999	0
SHP3	Shetland	10	448	1355190	1354.74	15658	0.087	0.999	0.001
SHP3	Shetland	1	41156811	42507688	1350.88	8361	0.162	0.999	0.001
SHP4	Shetland	3	32730130	34079449	1349.32	8277	0.163	0.996	0.002
SHP3	Shetland	31	3903310	5251933	1348.62	8762	0.154	0.999	0.001
SHP3	Shetland	7	14671649	16011332	1339.68	11374	0.118	0.999	0.001
SHP1	Shetland	3	75425236	76762943	1337.71	6786	0.197	0.997	0.002
SHP3	Shetland	17	58703889	60039815	1335.93	11010	0.121	0.999	0
SHP4	Shetland	12	10320360	11653553	1333.19	8285	0.161	0.997	0.002
SHP3	Shetland	2	96370448	97702945	1332.5	12219	0.109	1	0
SHP1	Shetland	6	11985995	13315956	1329.96	8977	0.148	0.997	0.003
SHP3	Shetland	18	65873129	67199774	1326.65	8178	0.162	1	0
SHP4	Shetland	28	9480805	10800647	1319.84	9456	0.14	0.996	0.002
SHP3	Shetland	3	107468612	108784112	1315.5	8118	0.162	0.999	0.001
SHP3	Shetland	16	54968562	56282519	1313.96	6798	0.193	0.999	0.001
SHP3	Shetland	2	42920151	44232418	1312.27	3653	0.359	0.999	0.001
SHP3	Shetland	9	59721635	61016183	1294.55	8178	0.158	1	0
SHP3	Shetland	21	12169693	13462769	1293.08	7516	0.172	0.999	0.001
SHP4	Shetland	1	129719177	131010950	1291.77	8616	0.15	0.996	0.003
SHP1	Shetland	20	1989961	3280884	1290.92	6342	0.204	0.997	0.003
SHP3	Shetland	22	6680693	7969948	1289.26	8442	0.153	0.999	0.001
SHP2	Shetland	18	39529696	40818266	1288.57	6846	0.188	0.995	0.002
SHP2	Shetland	1	105597502	106883330	1285.83	7801	0.165	0.996	0.003
SHP3	Shetland	26	35472895	36757439	1284.55	10948	0.117	0.999	0.001
SHP3	Shetland	12	7665790	8948560	1282.77	8970	0.143	0.999	0.001
SHP3	Shetland	28	6723213	8004980	1281.77	8191	0.156	1	0
SHP3	Shetland	1	26112697	27394317	1281.62	6654	0.193	1	0
SHP4	Shetland	1	103688164	104969511	1281.35	7615	0.168	0.997	0.002
SHP3	Shetland	24	7465857	8746769	1280.91	5921	0.216	0.998	0.001
SHP3	Shetland	1	120418469	121699132	1280.66	5157	0.248	0.998	0.002
SHP4	Shetland	3	34309825	35587265	1277.44	4697	0.272	0.997	0.003
SHP1	Shetland	12	254568	1530844	1276.28	10637	0.12	0.997	0.002
SHP1	Shetland	4	28352360	29627815	1275.46	8073	0.158	0.997	0.002
SHP3	Shetland	24	2045150	3315358	1270.21	7881	0.161	0.999	0
SHP1	Shetland	16	22084629	23348348	1263.72	8163	0.155	0.996	0.003
SHP3	Shetland	18	63834526	65097575	1263.05	8229	0.153	0.999	0
SHP3	Shetland	24	11163752	12425895	1262.14	8094	0.156	0.999	0.001
SHP1	Shetland	3	72259288	73521093	1261.81	8756	0.144	0.998	0.002
SHP3	Shetland	2	44234280	45488366	1254.09	10005	0.125	0.999	0.001
SHP4	Shetland	8	21021618	22268411	1246.79	4628	0.269	0.995	0.002
SHP3	Shetland	29	24601363	25848030	1246.67	7529	0.166	1	0
SHP1	Shetland	24	39947216	41191391	1244.18	10251	0.121	0.997	0.002
SHP1	Shetland	3	26131701	27374014	1242.31	6339	0.196	0.997	0.001
SHP4	Shetland	15	45388450	46625958	1237.51	5457	0.227	0.996	0.003
SHP3	Shetland	2	117063553	118300547	1236.99	5071	0.244	0.999	0
SHP3	Shetland	17	60635997	61871718	1235.72	8945	0.138	1	0
SHP3	Shetland	14	65757922	66992616	1234.69	8397	0.147	0.999	0.001
SHP1	Shetland	7	44517962	45742459	1224.5	1070	1.144	0.991	0.007
SHP1	Shetland	14	36189125	37404582	1215.46	4278	0.284	0.997	0.003
SHP1	Shetland	23	22243062	23458277	1215.22	7409	0.164	0.995	0.003
SHP3	Shetland	16	3323480	4538647	1215.17	7653	0.159	1	0
SHP1	Shetland	22	40225005	41439419	1214.41	8308	0.146	0.996	0.002
SHP1	Shetland	24	32258133	33470604	1212.47	6846	0.177	0.994	0.004
SHP3	Shetland	18	58424301	59633117	1208.82	7050	0.171	1	0
SHP3	Shetland	1	163958834	165166807	1207.97	9510	0.127	0.999	0
SHP3	Shetland	22	26473621	27680278	1206.66	5797	0.208	1	0
SHP4	Shetland	10	50297141	51503185	1206.05	7539	0.16	0.995	0.003
SHP4	Shetland	4	73652226	74856413	1204.19	6932	0.174	0.996	0.003
SHP1	Shetland	9	45670305	46872534	1202.23	5418	0.222	0.996	0.002
SHP3	Shetland	31	13886668	15084872	1198.2	9055	0.132	0.999	0.001
SHP2	Shetland	18	15275117	16470085	1194.97	11200	0.107	0.995	0.002
SHP3	Shetland	24	23933694	25126895	1193.2	7335	0.163	1	0
SHP1	Shetland	22	29734719	30926893	1192.17	6760	0.176	0.996	0.002
SHP3	Shetland	6	82658684	83847831	1189.15	8874	0.134	0.999	0
SHP3	Shetland	9	30029700	31217288	1187.59	5996	0.198	0.999	0.001
SHP3	Shetland	22	11234842	12419895	1185.05	10052	0.118	1	0
SHP3	Shetland	30	4518260	5700165	1181.91	8683	0.136	0.999	0
SHP3	Shetland	11	12915970	14097424	1181.45	7953	0.149	0.999	0
SHP3	Shetland	1	77634065	78814372	1180.31	8834	0.134	1	0
SHP3	Shetland	14	46204541	47384144	1179.6	7817	0.151	0.999	0.001
SHP3	Shetland	4	54004731	55183404	1178.67	4713	0.25	0.999	0
SHP3	Shetland	11	39650134	40824718	1174.59	7275	0.161	0.999	0.001
SHP3	Shetland	16	45662684	46834666	1171.98	5461	0.215	0.999	0.001
SHP3	Shetland	13	38214491	39385336	1170.85	4408	0.266	0.998	0.001
SHP1	Shetland	14	46059010	47228310	1169.3	7321	0.16	0.995	0.003
SHP3	Shetland	26	31249919	32413458	1163.54	7206	0.161	1	0
SHP2	Shetland	15	89484729	90645890	1161.16	8649	0.134	0.997	0.002
SHP4	Shetland	1	109439136	110596935	1157.8	7003	0.165	0.996	0.002
SHP1	Shetland	3	76763050	77919615	1156.57	4547	0.254	0.994	0.002
SHP3	Shetland	11	15707138	16863289	1156.15	5463	0.212	0.999	0.001
SHP4	Shetland	15	30584336	31732291	1147.96	6065	0.189	0.995	0.003
SHP3	Shetland	14	4826409	5973784	1147.38	6983	0.164	0.999	0.001
SHP2	Shetland	18	43233404	44378890	1145.49	7194	0.159	0.995	0.002
SHP3	Shetland	3	41146838	42292228	1145.39	9580	0.12	0.999	0.001
SHP3	Shetland	5	72180596	73325202	1144.61	5376	0.213	0.999	0.001
SHP3	Shetland	2	7132531	8274582	1142.05	6175	0.185	0.998	0
SHP3	Shetland	2	29699771	30840261	1140.49	7218	0.158	0.999	0.001
SHP2	Shetland	8	20941759	22080780	1139.02	4485	0.254	0.996	0.003
SHP3	Shetland	18	33711555	34847878	1136.32	6658	0.171	0.999	0.001
SHP3	Shetland	29	32516142	33651788	1135.65	5673	0.2	0.999	0.001
SHP1	Shetland	11	41900944	43033218	1132.28	5679	0.199	0.996	0.003
SHP1	Shetland	15	68226236	69358302	1132.07	5818	0.195	0.996	0.003
SHP4	Shetland	18	26896776	28027973	1131.2	4668	0.242	0.996	0.002
SHP1	Shetland	1	176951801	178078927	1127.13	8918	0.126	0.997	0.002
SHP1	Shetland	1	109792047	110918862	1126.82	5604	0.201	0.997	0.002
SHP1	Shetland	24	45118900	46245201	1126.3	8177	0.138	0.995	0.003
SHP3	Shetland	3	34478201	35602112	1123.91	3955	0.284	0.998	0.001
SHP3	Shetland	3	36869138	37992692	1123.56	4023	0.279	1	0
SHP1	Shetland	3	83132372	84255680	1123.31	7807	0.144	0.997	0.002
SHP2	Shetland	6	50787368	51910401	1123.03	5987	0.188	0.994	0.003
SHP3	Shetland	1	37203796	38326706	1122.91	7874	0.143	1	0
SHP1	Shetland	28	1058504	2180126	1121.62	6612	0.17	0.995	0.003
SHP3	Shetland	18	67512489	68632962	1120.47	6265	0.179	1	0
SHP2	Shetland	6	41144432	42264199	1119.77	5919	0.189	0.991	0.004
SHP1	Shetland	24	22951500	24071059	1119.56	5585	0.2	0.996	0.003
SHP1	Shetland	14	48976481	50094777	1118.3	6456	0.173	0.997	0.002
SHP3	Shetland	17	47950032	49067077	1117.05	7113	0.157	1	0
SHP3	Shetland	24	22814584	23930593	1116.01	5822	0.192	0.999	0
SHP4	Shetland	3	31614764	32729760	1115	6322	0.176	0.997	0.002
SHP1	Shetland	1	131613157	132727632	1114.48	6359	0.175	0.995	0.003
SHP4	Shetland	8	6300116	7409661	1109.55	5817	0.191	0.996	0.003
SHP3	Shetland	11	2823387	3932563	1109.18	9686	0.115	0.999	0
SHP3	Shetland	1	145858025	146967156	1109.13	6189	0.179	0.999	0
SHP4	Shetland	26	7174091	8281819	1107.73	9605	0.115	0.996	0.002
SHP4	Shetland	25	30194509	31299886	1105.38	6357	0.174	0.996	0.003
SHP3	Shetland	13	19721895	20826538	1104.64	7480	0.148	0.999	0.001
SHP3	Shetland	21	13471181	14575226	1104.05	6821	0.162	1	0
SHP3	Shetland	16	64056109	65160115	1104.01	5910	0.187	0.999	0.001
SHP3	Shetland	5	816838	1916454	1099.62	8271	0.133	0.998	0.001
SHP3	Shetland	24	21713599	22812821	1099.22	5810	0.189	1	0
SHP4	Shetland	1	125780902	126876301	1095.4	6139	0.178	0.995	0.002
SHP3	Shetland	14	84231138	85325768	1094.63	7130	0.154	0.998	0.001
SHP1	Shetland	1	33429877	34522481	1092.61	4763	0.229	0.996	0.003
SHP1	Shetland	1	50730723	51813189	1082.47	5658	0.191	0.996	0.002
SHP2	Shetland	9	45844832	46927188	1082.36	5097	0.212	0.997	0.001
SHP3	Shetland	31	501	1081272	1080.77	8892	0.122	0.999	0.001
SHP3	Shetland	4	51433395	52513138	1079.74	4635	0.233	0.999	0.001
SHP1	Shetland	9	48205030	49282917	1077.89	5062	0.213	0.995	0.004
SHP1	Shetland	7	16439143	17515608	1076.47	5793	0.186	0.997	0.002
SHP4	Shetland	15	53043274	54117292	1074.02	5797	0.185	0.997	0.001
[truncated: 1,221 more rows]

## Sheet: ROH2
Sport group			Non-sport group
Chromosomes	ROH (%)		Chromosomes	ROH (%)
1	8.65854		1	10.7917
2	5.73171		2	3.45833
3	6.09756		3	6.33333
4	6.21951		4	5.70833
5	4.63415		5	3.20833
6	4.63415		6	2.95833
7	5.12195		7	4.5
8	4.26829		8	4.29167
9	4.5122		9	3.375
10	2.56098		10	2.70833
11	3.17073		11	3.125
12	0.731707		12	1
13	0.609756		13	1.41667
14	4.14634		14	4.375
15	4.26829		15	3.91667
16	2.92683		16	3.375
17	3.65854		17	3.625
18	3.17073		18	5.16667
19	3.65854		19	2.95833
20	2.31707		20	2.08333
21	3.04878		21	3.33333
22	2.31707		22	1.79167
23	1.34146		23	2.45833
24	1.46341		24	3.625
25	0.853659		25	1
26	1.34146		26	1.83333
27	1.82927		27	1.66667
28	2.68293		28	2.20833
29	1.21951		29	1.04167
30	1.34146		30	1.33333
31	1.46341		31	1.33333
