# Supplementary material for: Whole-Genome Signatures of Selection in Sport Horses Revealed Selection Footprints Related to Musculoskeletal System Development Processes
Source: Animals (Basel). 2019 Dec 26;10(1):53. doi: 10.3390/ani10010053 (PMC7023322; doi:10.3390/ani10010053)
Supplement: Supplementary file 1 [file animals-10-00053-s001.zip › Supplementary/Supplementary Table S3.xlsx]

## Sheet: Supplementary Table S3
Chromosome	Start position	End position	Number of SNPs	Z(Fst)			Gene code in Ensmble	Gene symbol	Description			Chromosome	Start position	End position	Transformed θπ			Gene code in Ensmble	Gene symbol	Description			Genes	Chromosome	Start position	End position	Z(Fst)	Transformed θπ	Tajima D-value
17	71900001	72000000	927	9.13083			ENSECAG00000000384	ERP29	endoplasmic reticulum protein 29 [Source:VGNC Symbol;Acc:VGNC:17675]			6	81350001	81450000	3.73605			ENSECAG00000026823	None	None			Intragenic	17	71900001	72000000	9.13083	1.21804	-1.23907
8	20250001	20350000	385	8.43999			ENSECAG00000008110	TMEM116	transmembrane protein 116 [Source:VGNC Symbol;Acc:VGNC:24183]			8	23900001	24000000	3.44954			ENSECAG00000007040	RFLNA	refilin A [Source:HGNC Symbol;Acc:HGNC:27051]			ERP29, TMEM116, ENSECAG00000009599 and ENSECAG00000001103	8	20250001	20350000	8.43999	1.48654	-0.634871
8	20050001	20150000	345	8.33468			ENSECAG00000009599	ENSECAG00000009599	None			6	81300001	81400000	3.38103			ENSECAG00000010977	ARHGAP45	Rho GTPase activating protein 45 [Source:NCBI gene;Acc:102149595]			FERD3L	4	51250001	51350000	7.58683	1.17719	-0.678881
8	20000001	20100000	287	8.12087			ENSECAG00000001103	None	None			6	81400001	81500000	2.94699			ENSECAG00000011124	POLR2E	RNA polymerase II subunit E [Source:VGNC Symbol;Acc:VGNC:21677]			Intragenic	17	71850001	71950000	7.2878	1.06691	-1.23949
8	21700001	21800000	189	8.07776			ENSECAG00000023602	HECTD4	HECT domain E3 ubiquitin protein ligase 4 [Source:VGNC Symbol;Acc:VGNC:18738]			16	14700001	14800000	2.83534			ENSECAG00000011827	SBNO2	strawberry notch homolog 2 [Source:NCBI gene;Acc:102147621]			DDX55, EIF2B1, GTF2H3 and TCTN2	8	23450001	23550000	7.19495	2.31154	2.34264
8	30800001	30900000	374	7.70922			ENSECAG00000021107	TRAFD1	TRAF-type zinc finger domain containing 1 [Source:VGNC Symbol;Acc:VGNC:24463]			7	100001	200000	2.78154			ENSECAG00000025044	ADCY1	adenylate cyclase 1 [Source:VGNC Symbol;Acc:VGNC:15086]			MTX2	18	54650001	54750000	6.91569	1.1207	-0.806731
4	51250001	51350000	464	7.58683			ENSECAG00000009949	P2RX7	purinergic receptor P2X 7 [Source:VGNC Symbol;Acc:VGNC:21108]			7	150001	250000	2.5054			ENSECAG00000011237	DDX55	DEAD-box helicase 55 [Source:VGNC Symbol;Acc:VGNC:17104]			ARHGAP45 and POLR2E	7	100001	200000	6.78191	2.78154	-2.79753
17	71850001	71950000	874	7.2878			ENSECAG00000023752	P2RX4	purinergic receptor P2X 4 [Source:VGNC Symbol;Acc:VGNC:50960]			4	16100001	16200000	2.48564			ENSECAG00000021362	EIF2B1	eukaryotic translation initiation factor 2B subunit alpha [Source:VGNC Symbol;Acc:VGNC:17481]			Intragenic	13	15250001	15350000	6.68462	1.19113	-0.875796
8	23450001	23550000	384	7.19495			ENSECAG00000012142	CAMKK2	calcium/calmodulin dependent protein kinase kinase 2 [Source:VGNC Symbol;Acc:VGNC:55187]			6	81450001	81550000	2.47135			ENSECAG00000023959	GTF2H3	general transcription factor IIH subunit 3 [Source:VGNC Symbol;Acc:VGNC:18640]			NAA25, ERP29, TMEM116, ENSECAG00000009599 and ENSECAG00000001103	8	20200001	20300000	6.63512	0.909219	-0.55869
8	23100001	23200000	333	7.17161			ENSECAG00000002518	None	None			8	23450001	23550000	2.31154			ENSECAG00000024489	TCTN2	tectonic family member 2 [Source:VGNC Symbol;Acc:VGNC:23968]			MAPKAPK5,TMEM116 and ENSECAG00000001300	8	20300001	20400000	6.49621	1.08966	-0.164584
8	30850001	30950000	400	7.09314			ENSECAG00000011237	DDX55	DEAD-box helicase 55 [Source:VGNC Symbol;Acc:VGNC:17104]			23	3750001	3850000	2.29929			ENSECAG00000019972	HCN3	hyperpolarization activated cyclic nucleotide gated potassium channel 3 [Source:VGNC Symbol;Acc:VGNC:18712]			ZFAND4 and MARCH8	1	80450001	80550000	6.17654	0.937962	-0.140799
18	54650001	54750000	570	6.91569			ENSECAG00000021362	EIF2B1	eukaryotic translation initiation factor 2B subunit alpha [Source:VGNC Symbol;Acc:VGNC:17481]			5	41900001	42000000	2.21567			ENSECAG00000020633	CCT3	chaperonin containing TCP1 subunit 3 [Source:VGNC Symbol;Acc:VGNC:16236]			HOXD3 and ENSECAG00000022454	18	54600001	54700000	6.01022	1.04149	-0.54921
8	19950001	20050000	323	6.86157			ENSECAG00000023959	GTF2H3	general transcription factor IIH subunit 3 [Source:VGNC Symbol;Acc:VGNC:18640]			8	22950001	23050000	2.14497			ENSECAG00000024928	GLMP	glycosylated lysosomal membrane protein [Source:VGNC Symbol;Acc:VGNC:18381]			ABL1	25	33450001	33550000	5.81325	0.896121	-0.717782
8	20100001	20200000	386	6.82571			ENSECAG00000024489	TCTN2	tectonic family member 2 [Source:VGNC Symbol;Acc:VGNC:23968]			7	200001	300000	2.10856			ENSECAG00000001165	TMEM79	transmembrane protein 79 [Source:VGNC Symbol;Acc:VGNC:24316]			ENSECAG00000002592	4	51300001	51400000	5.23165	1.27953	-0.896352
7	100001	200000	192	6.78191			ENSECAG00000014402	MPHOSPH9	M-phase phosphoprotein 9 [Source:VGNC Symbol;Acc:VGNC:20285]			4	36050001	36150000	2.10334			ENSECAG00000001389	SMG5	SMG5, nonsense mediated mRNA decay factor [Source:VGNC Symbol;Acc:VGNC:23338]			FBN1	1	141100001	141200000	5.1606	0.987871	-0.510354
8	23150001	23250000	429	6.78191			ENSECAG00000022464	MTX2	metaxin 2 [Source:VGNC Symbol;Acc:VGNC:51470]			8	79950001	80050000	2.03948			ENSECAG00000021117	PAQR6	progestin and adipoQ receptor family member 6 [Source:VGNC Symbol;Acc:VGNC:21157]			Intragenic	22	30400001	30500000	5.15169	0.900839	0.315917
13	15250001	15350000	582	6.68462			ENSECAG00000008754	NAA25	N(alpha)-acetyltransferase 25, NatB auxiliary subunit [Source:VGNC Symbol;Acc:VGNC:50954]			8	26700001	26800000	2.03439			ENSECAG00000023964	None	None			ENSECAG00000002851, ENSECAG00000002457, ENSECAG00000002603, and ENSECAG00000002524	7	51250001	51350000	4.93207	1.90725	-2.36383
8	20200001	20300000	291	6.63512			ENSECAG00000010977	ARHGAP45	Rho GTPase activating protein 45 [Source:NCBI gene;Acc:102149595]			16	14650001	14750000	2.03145			ENSECAG00000005938	ENSECAG00000005938	polyamine-modulated factor 1 [Source:NCBI gene;Acc:100146589]			CEP152	1	141050001	141150000	4.90293	1.13639	-0.784856
8	20300001	20400000	426	6.49621			ENSECAG00000011124	POLR2E	RNA polymerase II subunit E [Source:VGNC Symbol;Acc:VGNC:21677]			4	23800001	23900000	2.00824			ENSECAG00000007577	SLC25A44	solute carrier family 25 member 44 [Source:VGNC Symbol;Acc:VGNC:23116]			Intragenic	22	1000001	1100000	4.87062	1.09601	-0.544874
1	116700001	116800000	419	6.47907			ENSECAG00000001300	ENSECAG00000001300	disintegrin and metalloproteinase domain-containing protein 1a-like [Source:NCBI gene;Acc:100057504]			8	23400001	23500000	1.9856			ENSECAG00000011048	VPS37B	VPS37B, ESCRT-I subunit [Source:VGNC Symbol;Acc:VGNC:24926]			MARCH8	1	80500001	80600000	4.84573	0.877122	-0.390233
18	54700001	54800000	592	6.4578			ENSECAG00000010001	MAPKAPK5	mitogen-activated protein kinase-activated protein kinase 5 [Source:VGNC Symbol;Acc:VGNC:19968]			4	23750001	23850000	1.98335			ENSECAG00000012796	ABCB9	ATP binding cassette subfamily B member 9 [Source:VGNC Symbol;Acc:VGNC:50909]			SBNO1, CDK2AP1, C8H12orf65 and MPHOSPH9	8	23200001	23300000	4.77356	0.913427	0.611399
2	82150001	82250000	553	6.43934			ENSECAG00000002611	ETFA	electron transfer flavoprotein subunit alpha [Source:VGNC Symbol;Acc:VGNC:17694]			8	22900001	23000000	1.93069			ENSECAG00000022293	OGFOD2	2-oxoglutarate and iron dependent oxygenase domain containing 2 [Source:VGNC Symbol;Acc:VGNC:50958]			DDX55, SNRNP35, RILPL2 and EIF2B1	8	23400001	23500000	4.65261	1.9856	1.13521
9	43100001	43200000	459	6.33778			ENSECAG00000005427	None	None			3	56550001	56650000	1.92041			ENSECAG00000023197	ARL6IP4	ADP ribosylation factor like GTPase 6 interacting protein 4 [Source:VGNC Symbol;Acc:VGNC:50912]			Intragenic	13	15200001	15300000	4.54335	1.01805	-0.975806
1	80450001	80550000	556	6.17654			ENSECAG00000007494	PRSS48	serine protease 48 [Source:NCBI gene;Acc:100070403]			23	3700001	3800000	1.91586			ENSECAG00000024566	PITPNM2	phosphatidylinositol transfer protein membrane associated 2 [Source:VGNC Symbol;Acc:VGNC:21477]			SMIM19 and SLC20A2	27	2900001	3000000	4.54204	1.61028	-1.23291
3	43750001	43850000	507	6.13455			ENSECAG00000008913	CPQ	carboxypeptidase Q [Source:VGNC Symbol;Acc:VGNC:16831]			7	51250001	51350000	1.90725			ENSECAG00000014809	STK11	serine/threonine kinase 11 [Source:VGNC Symbol;Acc:VGNC:23681]			Intragenic	13	15300001	15400000	4.4956	1.10408	-1.15502
7	89000001	89100000	854	6.10827			ENSECAG00000002745	MARCH8	membrane associated ring-CH-type finger 8 [Source:VGNC Symbol;Acc:VGNC:51572]			4	16150001	16250000	1.8957			ENSECAG00000010373	ANKIB1	ankyrin repeat and IBR domain containing 1 [Source:VGNC Symbol;Acc:VGNC:15314]			SPATA5	2	105100001	105200000	4.45401	1.10291	1.80419
1	116750001	116850000	352	6.0646			ENSECAG00000012140	BMPR1B	bone morphogenetic protein receptor type 1B [Source:VGNC Symbol;Acc:VGNC:15852]			3	56950001	57050000	1.89551			ENSECAG00000021135	None	None			Intragenic	18	54300001	54400000	4.42356	0.970314	-0.462401
19	59850001	59950000	345	6.04001			ENSECAG00000024835	NELL1	neural EGFL like 1 [Source:VGNC Symbol;Acc:VGNC:20680]			16	14750001	14850000	1.8906			ENSECAG00000020029	None	None			CHN1	18	53600001	53700000	4.39831	1.23312	-1.07254
18	54600001	54700000	402	6.01022			ENSECAG00000009523	ISL2	ISL LIM homeobox 2 [Source:VGNC Symbol;Acc:VGNC:19152]			4	36000001	36100000	1.86768			ENSECAG00000021166	None	None			Intragenic	18	4950001	5050000	4.34413	0.875475	-1.10169
2	117750001	117850000	423	5.99877			ENSECAG00000017272	SCAPER	S-phase cyclin A associated protein in the ER [Source:VGNC Symbol;Acc:VGNC:22714]			14	62300001	62400000	1.85194			ENSECAG00000022827	None	None			BTNL9	14	1450001	1550000	4.32799	0.891379	-0.389003
3	43800001	43900000	435	5.97969			ENSECAG00000014459	ARL13B	ADP ribosylation factor like GTPase 13B [Source:VGNC Symbol;Acc:VGNC:15510]			3	56500001	56600000	1.85009			ENSECAG00000013228	GLT1D1	glycosyltransferase 1 domain containing 1 [Source:NCBI gene;Acc:100062730]			SBNO1, KMT5A, RILPL2 and SNRNP35	8	23300001	23400000	4.27165	0.971127	-0.344231
2	11450001	11550000	757	5.95541			ENSECAG00000001609	STX19	syntaxin 19 [Source:VGNC Symbol;Acc:VGNC:23728]			4	51050001	51150000	1.79405			ENSECAG00000006080	SNRNP35	small nuclear ribonucleoprotein U11/U12 subunit 35 [Source:VGNC Symbol;Acc:VGNC:23390]			Intragenic	31	24100001	24200000	4.23023	1.48127	-1.82659
3	74500001	74600000	762	5.93314			ENSECAG00000016509	PROS1	protein S [Source:VGNC Symbol;Acc:VGNC:49125]			23	3800001	3900000	1.7883			ENSECAG00000006191	RILPL1	Rab interacting lysosomal protein like 1 [Source:VGNC Symbol;Acc:VGNC:22389]			PPTRM	8	33150001	33250000	4.1624	1.22691	0.688945
8	21650001	21750000	268	5.91017			ENSECAG00000022129	HOXD3	homeobox D3 [Source:VGNC Symbol;Acc:VGNC:18853]			3	57000001	57100000	1.7677			ENSECAG00000000546	CCDC62	coiled-coil domain containing 62 [Source:VGNC Symbol;Acc:VGNC:50926]			SPAG1 and RNF19A	9	46000001	46100000	4.15229	0.938294	-1.19546
2	82250001	82350000	492	5.85793			ENSECAG00000022454	None	None			6	81250001	81350000	1.75942			ENSECAG00000008993	HIP1R	huntingtin interacting protein 1 related [Source:VGNC Symbol;Acc:VGNC:18790]			CARMIL1	20	23350001	23450000	4.13167	0.906935	0.352272
2	117800001	117900000	335	5.84885			ENSECAG00000015471	IFT81	intraflagellar transport 81 [Source:VGNC Symbol;Acc:VGNC:18965]			14	62100001	62200000	1.70983			ENSECAG00000002184	ENSECAG00000002184	None			Intragenic	23	3750001	3850000	4.13084	2.29929	-2.3566
25	33450001	33550000	329	5.81325			ENSECAG00000004574	None	None			28	14750001	14850000	1.70869			ENSECAG00000017827	ANTXR2	ANTXR cell adhesion molecule 2 [Source:VGNC Symbol;Acc:VGNC:15359]			PDLIM5	3	44150001	44250000	4.03866	0.924615	-1.11571
8	40150001	40250000	338	5.73917			ENSECAG00000007542	SH3D19	SH3 domain containing 19 [Source:VGNC Symbol;Acc:VGNC:22938]			7	51200001	51300000	1.69635			ENSECAG00000002851	None	None			HOXD13, ,HOXD11, HOXD10, HOXD9, HOXD8,HOXD3 and ENSECAG00000022454	18	54550001	54650000	3.97331	1.20294	-1.10893
25	39000001	39100000	214	5.72327			ENSECAG00000014981	ABL1	ABL proto-oncogene 1, non-receptor tyrosine kinase [Source:VGNC Symbol;Acc:VGNC:49495]			4	23850001	23950000	1.68451			ENSECAG00000002457	ENSECAG00000002457	putative gustatory receptor clone PTE01 [Source:NCBI gene;Acc:100061702]			TRAPPC9	9	79200001	79300000	3.94451	1.41172	-0.577194
25	33400001	33500000	277	5.71677			ENSECAG00000016120	ESCO1	establishment of sister chromatid cohesion N-acetyltransferase 1 [Source:VGNC Symbol;Acc:VGNC:17678]			11	31100001	31200000	1.66448			ENSECAG00000009796	FER	FER tyrosine kinase [Source:VGNC Symbol;Acc:VGNC:17991]			PDLIM5	3	44200001	44300000	3.90554	1.13387	-1.25948
8	40100001	40200000	356	5.69086			ENSECAG00000018582	None	None			3	36300001	36400000	1.65439			ENSECAG00000017767	None	None			FBN1	1	141150001	141250000	3.8887	0.878726	-0.423502
9	70950001	71050000	675	5.68523			ENSECAG00000019278	GREB1L	GREB1 like retinoic acid receptor coactivator [Source:NCBI gene;Acc:100051009]			14	69850001	69950000	1.63403			ENSECAG00000017778	PRDM8	PR/SET domain 8 [Source:NCBI gene;Acc:100147267]			RTTN	8	85400001	85500000	3.87435	1.24622	0.80858
2	82100001	82200000	791	5.65394			ENSECAG00000011855	DPH7	diphthamide biosynthesis 7 [Source:NCBI gene;Acc:100147491]			14	61900001	62000000	1.62462			ENSECAG00000018816	HDAC9	histone deacetylase 9 [Source:VGNC Symbol;Acc:VGNC:57169]			PPTRM	8	33200001	33300000	3.83872	0.947017	0.502872
2	79350001	79450000	481	5.61734			ENSECAG00000012412	None	None			4	51100001	51200000	1.61753			ENSECAG00000002790	ENSECAG00000002790	olfactory receptor 7D4-like [Source:NCBI gene;Acc:100061569]			Intragenic	18	54250001	54350000	3.80962	1.21071	-1.1095
9	22750001	22850000	743	5.60808			ENSECAG00000017449	PNPLA7	patatin like phospholipase domain containing 7 [Source:VGNC Symbol;Acc:VGNC:21637]			7	51300001	51400000	1.61042			ENSECAG00000018483	ENSECAG00000018483	AFG3-like protein 1 [Source:NCBI gene;Acc:100052875]			Intragenic	22	950001	1050000	3.75106	0.994836	-0.589538
7	96400001	96500000	606	5.56666			ENSECAG00000007897	EXOSC2	exosome component 2 [Source:VGNC Symbol;Acc:VGNC:17732]			27	2900001	3000000	1.61028			ENSECAG00000026934	None	None			ENSECAG00000026836	27	8600001	8700000	3.74497	0.893847	0.844247
2	95400001	95500000	1037	5.54495			ENSECAG00000022355	ENSECAG00000022355	None			4	16050001	16150000	1.59928			ENSECAG00000019164	DBNDD1	dysbindin domain containing 1 [Source:VGNC Symbol;Acc:VGNC:51170]			ENSECAG00000002851, ENSECAG00000002457, ENSECAG00000002603, and ENSECAG00000002524	7	51300001	51400000	3.69901	1.61042	-2.00394
18	53650001	53750000	710	5.54319			ENSECAG00000005848	None	None			1	800001	900000	1.59913			ENSECAG00000020042	GAS8	growth arrest specific 8 [Source:VGNC Symbol;Acc:VGNC:18254]			Intragenic	4	52850001	52950000	3.68934	0.875066	0.9949
19	59800001	59900000	349	5.53481			ENSECAG00000022588	ENSECAG00000022588	gasdermin-C [Source:NCBI gene;Acc:100068406]			5	41950001	42050000	1.58965			ENSECAG00000013487	ENSECAG00000013487	5-hydroxyisourate hydrolase [Source:NCBI gene;Acc:100053030]			TRAPPC9	9	79250001	79350000	3.64422	1.28941	-0.910602
17	71950001	72050000	1035	5.45603			ENSECAG00000010083	ENSECAG00000010083	None			18	54150001	54250000	1.58341			ENSECAG00000013571	ENSECAG00000013571	PR/SET domain 7 [Source:NCBI gene;Acc:100053168]			LNPK	18	54400001	54500000	3.63926	1.02902	-0.606258
19	59700001	59800000	330	5.44245			ENSECAG00000010239	FGB	fibrinogen beta chain [Source:VGNC Symbol;Acc:VGNC:50694]			6	29950001	30050000	1.57465			ENSECAG00000008082	PJA2	praja ring finger ubiquitin ligase 2 [Source:VGNC Symbol;Acc:VGNC:21485]			CARMIL1	20	23300001	23400000	3.63263	1.19725	0.547608
3	74450001	74550000	829	5.41323			ENSECAG00000014258	PLRG1	pleiotropic regulator 1 [Source:VGNC Symbol;Acc:VGNC:21593]			3	56900001	57000000	1.5635			ENSECAG00000002524	None	None			Intragenic	18	53950001	54050000	3.61978	1.09984	-0.237051
8	21550001	21650000	258	5.40366			ENSECAG00000019460	MPPED2	metallophosphoesterase domain containing 2 [Source:VGNC Symbol;Acc:VGNC:20297]			4	23700001	23800000	1.55644			ENSECAG00000002603	None	None			SPATA5, ENSECAG00000014249	2	105050001	105150000	3.56201	1.3582	1.27116
16	4100001	4200000	506	5.38946			ENSECAG00000018723	ATF2	activating transcription factor 2 [Source:VGNC Symbol;Acc:VGNC:15610]			14	62050001	62150000	1.55296			ENSECAG00000000096	SLC20A2	solute carrier family 20 member 2 [Source:VGNC Symbol;Acc:VGNC:23067]			ARHGAP45, POLR2E and SBNO2	7	150001	250000	3.55811	2.5054	-2.82193
25	39050001	39150000	287	5.37688			ENSECAG00000013346	NSUN3	NOP2/Sun RNA methyltransferase family member 3 [Source:VGNC Symbol;Acc:VGNC:57104]			18	54200001	54300000	1.55278			ENSECAG00000000412	SMIM19	small integral membrane protein 19 [Source:VGNC Symbol;Acc:VGNC:23345]			Intragenic	21	53050001	53150000	3.54592	0.967533	-0.842986
5	66600001	66700000	694	5.37413			ENSECAG00000001523	None	None			7	40800001	40900000	1.54865			ENSECAG00000006777	CFAP46	cilia and flagella associated protein 46 [Source:NCBI gene;Acc:106782024]			MAFB	22	30450001	30550000	3.53199	1.46315	-0.807113
25	39350001	39450000	214	5.33239			ENSECAG00000013420	ARRDC1	arrestin domain containing 1 [Source:VGNC Symbol;Acc:VGNC:15545]			14	30400001	30500000	1.54677			ENSECAG00000008622	SEMA4A	semaphorin 4A [Source:VGNC Symbol;Acc:VGNC:22814]			Intragenic	8	39750001	39850000	3.51908	1.49699	-0.92378
2	82200001	82300000	501	5.32044			ENSECAG00000011838	CACNA1B	calcium voltage-gated channel subunit alpha1 B [Source:VGNC Symbol;Acc:VGNC:15981]			6	29700001	29800000	1.53936			ENSECAG00000011097	LMNA	lamin A/C [Source:VGNC Symbol;Acc:VGNC:19707]			Intragenic	23	3700001	3800000	3.49385	1.91586	-1.43851
17	39300001	39400000	884	5.31368			ENSECAG00000023068	None	None			4	16250001	16350000	1.53798			ENSECAG00000014010	None	None			Intragenic	8	39700001	39800000	3.49222	1.09052	0.12786
2	11500001	11600000	617	5.28321			ENSECAG00000010963	SERPING1	serpin family G member 1 [Source:VGNC Symbol;Acc:VGNC:22861]			18	54100001	54200000	1.53517			ENSECAG00000023389	None	None			Intragenic	31	24050001	24150000	3.46965	1.19128	-1.36522
12	29850001	29950000	1393	5.28246			ENSECAG00000011576	None	None			20	23450001	23550000	1.53031			ENSECAG00000009233	OPCML	opioid binding protein/cell adhesion molecule like [Source:VGNC Symbol;Acc:VGNC:21038]			SCGN and CARMIL1	20	23450001	23550000	3.42545	1.53031	-0.435574
2	95450001	95550000	1033	5.28127			ENSECAG00000011597	CLP1	cleavage and polyadenylation factor I subunit 1 [Source:VGNC Symbol;Acc:VGNC:16628]			5	41850001	41950000	1.52985			ENSECAG00000020200	DPYSL3	dihydropyrimidinase like 3 [Source:VGNC Symbol;Acc:VGNC:17305]			Intragenic	22	47250001	47350000	3.40856	0.884896	0.014857
5	60650001	60750000	993	5.25751			ENSECAG00000011648	ZDHHC5	zinc finger DHHC-type containing 5 [Source:VGNC Symbol;Acc:VGNC:25201]			2	100550001	100650000	1.52289			ENSECAG00000018676	RAD52	RAD52 homolog, DNA repair protein [Source:VGNC Symbol;Acc:VGNC:22150]			SMIM19 and SLC20A2 and CHRNB3	27	2850001	2950000	3.40192	1.3578	-1.02068
12	17600001	17700000	500	5.24366			ENSECAG00000003853	None	None			1	850001	950000	1.5172			ENSECAG00000023501	WNK1	WNK lysine deficient protein kinase 1 [Source:VGNC Symbol;Acc:VGNC:52460]			PIGK and ST6GALNAC5	5	85500001	85600000	3.39042	1.01531	0.0671156
16	4050001	4150000	536	5.23414			ENSECAG00000002592	None	None			11	31050001	31150000	1.50826			ENSECAG00000014889	IGFBP1	insulin like growth factor binding protein 1 [Source:VGNC Symbol;Acc:VGNC:18973]			DUT and FBN1	1	141400001	141500000	3.37479	0.941073	-1.34829
4	51300001	51400000	618	5.23165			ENSECAG00000012467	NSMF	NMDA receptor synaptonuclear signaling and neuronal migration factor [Source:VGNC Symbol;Acc:VGNC:20908]			28	14800001	14900000	1.50639			ENSECAG00000018104	IGFBP3	insulin like growth factor binding protein 3 [Source:VGNC Symbol;Acc:VGNC:56030]			Intragenic	22	40000001	40100000	3.34165	0.96664	0.578374
25	38950001	39050000	203	5.19142			ENSECAG00000026853	CEP152	centrosomal protein 152 [Source:VGNC Symbol;Acc:VGNC:16409]			5	41750001	41850000	1.49997			ENSECAG00000024334	CARMIL1	capping protein regulator and myosin 1 linker 1 [Source:VGNC Symbol;Acc:VGNC:16058]			ENSECAG00000000531	8	33700001	33800000	3.27829	1.04039	-0.682619
2	70200001	70300000	736	5.19064			ENSECAG00000018455	FBN1	fibrillin 1 [Source:VGNC Symbol;Acc:VGNC:17933]			8	39750001	39850000	1.49699			ENSECAG00000001033	SCGN	secretagogin, EF-hand calcium binding protein [Source:VGNC Symbol;Acc:VGNC:22725]			Intragenic	16	14700001	14800000	3.27468	2.83534	-2.55888
1	141100001	141200000	735	5.1606			ENSECAG00000016846	None	None			3	56850001	56950000	1.49301			ENSECAG00000013494	RHBG	Rh family B glycoprotein [Source:VGNC Symbol;Acc:VGNC:57133]			ENSECAG00000026823	6	81200001	81300000	3.27163	1.21366	2.05263
2	79400001	79500000	694	5.15903			ENSECAG00000008427	SLC43A1	solute carrier family 43 member 1 [Source:VGNC Symbol;Acc:VGNC:23216]			8	20250001	20350000	1.48654			ENSECAG00000020624	TSACC	TSSK6 activating cochaperone [Source:VGNC Symbol;Acc:VGNC:50900]
19	59900001	60000000	266	5.15888			ENSECAG00000010152	TIMM10	translocase of inner mitochondrial membrane 10 [Source:VGNC Symbol;Acc:VGNC:50501]			5	41800001	41900000	1.48392			ENSECAG00000020356	MEF2D	myocyte enhancer factor 2D [Source:VGNC Symbol;Acc:VGNC:50851]
22	30400001	30500000	401	5.15169			ENSECAG00000010206	SMTNL1	smoothelin like 1 [Source:VGNC Symbol;Acc:VGNC:23360]			18	54050001	54150000	1.48309			ENSECAG00000000384	ERP29	endoplasmic reticulum protein 29 [Source:VGNC Symbol;Acc:VGNC:17675]
5	60600001	60700000	974	5.13105			ENSECAG00000010605	None	None			31	24100001	24200000	1.48127			ENSECAG00000008110	TMEM116	transmembrane protein 116 [Source:VGNC Symbol;Acc:VGNC:24183]
12	17550001	17650000	453	5.11548			ENSECAG00000001891	ENSECAG00000001891	chromosome 3 C16orf95 homolog [Source:NCBI gene;Acc:100630312]			7	40750001	40850000	1.47999			ENSECAG00000009599	ENSECAG00000009599	None
3	34000001	34100000	302	5.06116			ENSECAG00000001926	FBXO31	F-box protein 31 [Source:VGNC Symbol;Acc:VGNC:17949]			3	56800001	56900000	1.47974			ENSECAG00000001103	None	None
17	50050001	50150000	538	5.04754			ENSECAG00000009892	ENSECAG00000009892	microtubule associated protein 1 light chain 3 beta [Source:NCBI gene;Acc:100630367]			13	26000001	26100000	1.46709			ENSECAG00000022181	ENSECAG00000022181	ATP-binding cassette sub-family A member 3 [Source:NCBI gene;Acc:100058833]
8	21600001	21700000	303	5.00844			ENSECAG00000013066	ZCCHC14	zinc finger CCHC-type containing 14 [Source:VGNC Symbol;Acc:VGNC:25175]			12	32950001	33050000	1.46494			ENSECAG00000000910	ENSECAG00000000910	interferon-induced transmembrane protein 1 [Source:NCBI gene;Acc:100054725]
9	71200001	71300000	579	5.00423			ENSECAG00000011696	MYCBP2	MYC binding protein 2, E3 ubiquitin protein ligase [Source:VGNC Symbol;Acc:VGNC:20468]			23	7150001	7250000	1.46483			ENSECAG00000000968	ENSECAG00000000968	interferon-induced transmembrane protein 3 [Source:NCBI gene;Acc:100050719]
1	157600001	157700000	901	5.00115			ENSECAG00000016246	ASAP1	ArfGAP with SH3 domain, ankyrin repeat and PH domain 1 [Source:VGNC Symbol;Acc:VGNC:15558]			22	30450001	30550000	1.46315			ENSECAG00000001514	ENSECAG00000001514	None
31	24350001	24450000	696	4.9962			ENSECAG00000011727	RNASE4	ribonuclease A family member 4 [Source:VGNC Symbol;Acc:VGNC:49257]			22	16300001	16400000	1.45592			ENSECAG00000001962	None	None
17	50000001	50100000	564	4.97296			ENSECAG00000011733	RNASE6	ribonuclease A family member k6 [Source:VGNC Symbol;Acc:VGNC:22416]			14	61850001	61950000	1.4526			ENSECAG00000002017	PGGHG	protein-glucosylgalactosylhydroxylysine glucosidase [Source:NCBI gene;Acc:100146757]
16	17950001	18050000	518	4.96908			ENSECAG00000011930	ENSECAG00000011930	ribonuclease A family member 1, pancreatic [Source:NCBI gene;Acc:100058995]			2	100600001	100700000	1.44935			ENSECAG00000003103	PSMD13	proteasome 26S subunit, non-ATPase 13 [Source:VGNC Symbol;Acc:VGNC:21959]
1	116650001	116750000	407	4.96802			ENSECAG00000000266	RYBP	RING1 and YY1 binding protein [Source:VGNC Symbol;Acc:VGNC:56847]			4	16700001	16800000	1.44846			ENSECAG00000024705	MAFB	MAF bZIP transcription factor B [Source:VGNC Symbol;Acc:VGNC:51571]
7	51250001	51350000	955	4.93207			ENSECAG00000017690	TMEM266	transmembrane protein 266 [Source:VGNC Symbol;Acc:VGNC:24279]			14	62250001	62350000	1.44482			ENSECAG00000024908	ERC1	ELKS/RAB6-interacting/CAST family member 1 [Source:VGNC Symbol;Acc:VGNC:17653]
2	105150001	105250000	512	4.93132			ENSECAG00000002851	None	None			8	80000001	80100000	1.43084			ENSECAG00000001866	None	None
1	141050001	141150000	775	4.90293			ENSECAG00000002457	ENSECAG00000002457	putative gustatory receptor clone PTE01 [Source:NCBI gene;Acc:100061702]			1	900001	1000000	1.42861			ENSECAG00000026987	ENSECAG00000026987	NDUFA4, mitochondrial complex associated [Source:NCBI gene;Acc:106783042]
19	59750001	59850000	373	4.8935			ENSECAG00000014176	SPATA5	spermatogenesis associated 5 [Source:VGNC Symbol;Acc:VGNC:23495]			6	29650001	29750000	1.42586			ENSECAG00000016040	PHF14	PHD finger protein 14 [Source:VGNC Symbol;Acc:VGNC:21377]
18	53700001	53800000	599	4.88789			ENSECAG00000009164	PPARGC1A	PPARG coactivator 1 alpha [Source:VGNC Symbol;Acc:VGNC:21717]			4	44000001	44100000	1.41904			ENSECAG00000024191	TRAPPC9	trafficking protein particle complex 9 [Source:VGNC Symbol;Acc:VGNC:24478]
3	100800001	100900000	541	4.88765			ENSECAG00000022600	SPAG1	sperm associated antigen 1 [Source:NCBI gene;Acc:100055903]			9	79200001	79300000	1.41172			ENSECAG00000022811	VPS50	VPS50, EARP/GARPII complex subunit [Source:VGNC Symbol;Acc:VGNC:24933]
9	46050001	46150000	433	4.87316			ENSECAG00000007894	RNF19A	ring finger protein 19A, RBR E3 ubiquitin protein ligase [Source:VGNC Symbol;Acc:VGNC:22461]			11	31000001	31100000	1.40787			ENSECAG00000001570	CALCR	calcitonin receptor [Source:VGNC Symbol;Acc:VGNC:16007]
22	1000001	1100000	736	4.87062			ENSECAG00000018405	EHMT1	euchromatic histone lysine methyltransferase 1 [Source:VGNC Symbol;Acc:VGNC:56876]			7	250001	350000	1.39793			ENSECAG00000016987	NES	nestin [Source:VGNC Symbol;Acc:VGNC:20687]
19	59950001	60050000	84	4.8575			ENSECAG00000007820	ZFAND4	zinc finger AN1-type containing 4 [Source:NCBI gene;Acc:100051390]			14	62200001	62300000	1.38457			ENSECAG00000017725	BCAN	brevican [Source:VGNC Symbol;Acc:VGNC:15779]
25	39300001	39400000	244	4.85194			ENSECAG00000012930	ALOX5	arachidonate 5-lipoxygenase [Source:VGNC Symbol;Acc:VGNC:15263]			4	19450001	19550000	1.37849			ENSECAG00000006632	HAPLN2	hyaluronan and proteoglycan link protein 2 [Source:VGNC Symbol;Acc:VGNC:18692]
1	80500001	80600000	482	4.84573			ENSECAG00000000296	LAMC3	laminin subunit gamma 3 [Source:VGNC Symbol;Acc:VGNC:19569]			4	37000001	37100000	1.37832			ENSECAG00000011135	GPATCH4	G-patch domain containing 4 [Source:VGNC Symbol;Acc:VGNC:18481]
3	40500001	40600000	755	4.83899			ENSECAG00000026856	AIF1L	allograft inflammatory factor 1 like [Source:VGNC Symbol;Acc:VGNC:56861]			6	41650001	41750000	1.37568			ENSECAG00000013968	NAXE	NAD(P)HX epimerase [Source:VGNC Symbol;Acc:VGNC:50855]
1	80400001	80500000	592	4.82749			ENSECAG00000022752	NUP214	nucleoporin 214 [Source:VGNC Symbol;Acc:VGNC:20967]			4	16000001	16100000	1.37242			ENSECAG00000019286	TTC24	tetratricopeptide repeat domain 24 [Source:VGNC Symbol;Acc:VGNC:24617]
25	39250001	39350000	274	4.798			ENSECAG00000017673	ALDH2	aldehyde dehydrogenase 2 family member [Source:VGNC Symbol;Acc:VGNC:57135]			4	16750001	16850000	1.36838			ENSECAG00000020111	IQGAP3	IQ motif containing GTPase activating protein 3 [Source:VGNC Symbol;Acc:VGNC:19122]
25	33650001	33750000	1032	4.79557			ENSECAG00000013793	ACAD10	acyl-CoA dehydrogenase family member 10 [Source:VGNC Symbol;Acc:VGNC:14963]			4	16200001	16300000	1.36473			ENSECAG00000014176	SPATA5	spermatogenesis associated 5 [Source:VGNC Symbol;Acc:VGNC:23495]
8	20400001	20500000	216	4.78403			ENSECAG00000022208	SHANK2	SH3 and multiple ankyrin repeat domains 2 [Source:VGNC Symbol;Acc:VGNC:22952]			14	62150001	62250000	1.36298			ENSECAG00000014249	None	None
5	97200001	97300000	897	4.7748			ENSECAG00000001057	C8H12orf65	chromosome 8 C12orf65 homolog [Source:VGNC Symbol;Acc:VGNC:50915]			5	41600001	41700000	1.36272			ENSECAG00000000043	CHRNB3	cholinergic receptor nicotinic beta 3 subunit [Source:VGNC Symbol;Acc:VGNC:16528]
12	29750001	29850000	1477	4.77401			ENSECAG00000002931	CDK2AP1	cyclin dependent kinase 2 associated protein 1 [Source:VGNC Symbol;Acc:VGNC:16346]			2	105050001	105150000	1.3582			ENSECAG00000000152	KITLG	KIT ligand [Source:VGNC Symbol;Acc:VGNC:49477]
8	23200001	23300000	407	4.77356			ENSECAG00000006127	SBNO1	strawberry notch homolog 1 [Source:VGNC Symbol;Acc:VGNC:49376]			27	2850001	2950000	1.3578			ENSECAG00000011338	ABCB5	ATP binding cassette subfamily B member 5 [Source:VGNC Symbol;Acc:VGNC:14910]
4	33200001	33300000	694	4.76613			ENSECAG00000016733	PDLIM5	PDZ and LIM domain 5 [Source:VGNC Symbol;Acc:VGNC:21276]			28	14700001	14800000	1.3389			ENSECAG00000002849	None	None
9	70900001	71000000	640	4.75926			ENSECAG00000000648	LCORL	ligand dependent nuclear receptor corepressor like [Source:VGNC Symbol;Acc:VGNC:51207]			14	61950001	62050000	1.33184			ENSECAG00000021330	HMGCR	3-hydroxy-3-methylglutaryl-CoA reductase [Source:VGNC Symbol;Acc:VGNC:18807]
20	25900001	26000000	1001	4.75696			ENSECAG00000007470	NCAPG	non-SMC condensin I complex subunit G [Source:VGNC Symbol;Acc:VGNC:20577]			4	52700001	52800000	1.33153			ENSECAG00000024099	ENSECAG00000024099	None
7	89050001	89150000	747	4.75389			ENSECAG00000002410	DCAF16	DDB1 and CUL4 associated factor 16 [Source:VGNC Symbol;Acc:VGNC:17029]			2	100500001	100600000	1.31524			ENSECAG00000019851	DMGDH	dimethylglycine dehydrogenase [Source:VGNC Symbol;Acc:VGNC:17227]
25	39400001	39500000	220	4.75291			ENSECAG00000023276	ENSECAG00000023276	gasdermin-A [Source:NCBI gene;Acc:100068503]			14	89300001	89400000	1.31444			ENSECAG00000020847	ARSB	arylsulfatase B [Source:VGNC Symbol;Acc:VGNC:15549]
3	44100001	44200000	369	4.74617			ENSECAG00000011500	FUBP3	far upstream element binding protein 3 [Source:VGNC Symbol;Acc:VGNC:56880]			28	14850001	14950000	1.3112			ENSECAG00000017148	FNIP1	folliculin interacting protein 1 [Source:VGNC Symbol;Acc:VGNC:18092]
16	10050001	10150000	877	4.73753			ENSECAG00000005933	PRDM12	PR/SET domain 12 [Source:NCBI gene;Acc:100146306]			4	51150001	51250000	1.30778			ENSECAG00000021067	RAPGEF6	Rap guanine nucleotide exchange factor 6 [Source:NCBI gene;Acc:100063392]
25	33600001	33700000	1063	4.73392			ENSECAG00000003643	QRFP	pyroglutamylated RFamide peptide [Source:VGNC Symbol;Acc:VGNC:56894]			26	3850001	3950000	1.30756			ENSECAG00000018986	TCF25	transcription factor 25 [Source:VGNC Symbol;Acc:VGNC:23952]
3	105750001	105850000	680	4.70951			ENSECAG00000024715	FIBCD1	fibrinogen C domain containing 1 [Source:NCBI gene;Acc:100069687]			14	86450001	86550000	1.30419			ENSECAG00000000900	None	None
9	71000001	71100000	501	4.69114			ENSECAG00000006080	SNRNP35	small nuclear ribonucleoprotein U11/U12 subunit 35 [Source:VGNC Symbol;Acc:VGNC:23390]			14	43750001	43850000	1.30243			ENSECAG00000012818	ENSECAG00000012818	tubulin beta 3 class III [Source:NCBI gene;Acc:111772826]
25	33350001	33450000	312	4.68023			ENSECAG00000006191	RILPL1	Rab interacting lysosomal protein like 1 [Source:VGNC Symbol;Acc:VGNC:22389]			4	44050001	44150000	1.30168			ENSECAG00000008536	DEF8	differentially expressed in FDCP 8 homolog [Source:VGNC Symbol;Acc:VGNC:51173]
3	40450001	40550000	562	4.67693			ENSECAG00000006568	PPTC7	PTC7 protein phosphatase homolog [Source:VGNC Symbol;Acc:VGNC:21799]			3	36250001	36350000	1.29823			ENSECAG00000004959	None	None
25	33500001	33600000	542	4.67237			ENSECAG00000008337	RAD9B	RAD9 checkpoint clamp component B [Source:VGNC Symbol;Acc:VGNC:22151]			1	750001	850000	1.29423			ENSECAG00000002592	None	None
22	42600001	42700000	733	4.66175			ENSECAG00000008902	VPS29	VPS29, retromer complex component [Source:VGNC Symbol;Acc:VGNC:24921]			18	54000001	54100000	1.29405			ENSECAG00000021039	KMT5A	lysine methyltransferase 5A [Source:VGNC Symbol;Acc:VGNC:19495]
8	23400001	23500000	600	4.65261			ENSECAG00000015635	FAM216A	family with sequence similarity 216 member A [Source:VGNC Symbol;Acc:VGNC:17857]			4	23900001	24000000	1.29154			ENSECAG00000006019	RILPL2	Rab interacting lysosomal protein like 2 [Source:VGNC Symbol;Acc:VGNC:22390]
26	3900001	4000000	843	4.5999			ENSECAG00000016144	GPN3	GPN-loop GTPase 3 [Source:VGNC Symbol;Acc:VGNC:18502]			9	79250001	79350000	1.28941			ENSECAG00000007574	NTM	neurotrimin [Source:VGNC Symbol;Acc:VGNC:20922]
8	21350001	21450000	264	4.59769			ENSECAG00000020416	ARPC3	actin related protein 2/3 complex subunit 3 [Source:VGNC Symbol;Acc:VGNC:15538]			26	4000001	4100000	1.28361			ENSECAG00000008849	None	None
10	42950001	43050000	397	4.56686			ENSECAG00000022848	ANAPC7	anaphase promoting complex subunit 7 [Source:VGNC Symbol;Acc:VGNC:49338]			4	51300001	51400000	1.27953			ENSECAG00000014059	ECT2	epithelial cell transforming 2 [Source:VGNC Symbol;Acc:VGNC:17412]
8	20150001	20250000	303	4.56515			ENSECAG00000016878	CCDC63	coiled-coil domain containing 63 [Source:VGNC Symbol;Acc:VGNC:50927]			11	43550001	43650000	1.26402			ENSECAG00000011853	None	None
8	21100001	21200000	601	4.55792			ENSECAG00000000096	SLC20A2	solute carrier family 20 member 2 [Source:VGNC Symbol;Acc:VGNC:23067]			6	29900001	30000000	1.26245			ENSECAG00000006225	EDN3	endothelin 3 [Source:VGNC Symbol;Acc:VGNC:51534]
13	15200001	15300000	567	4.54335			ENSECAG00000000412	SMIM19	small integral membrane protein 19 [Source:VGNC Symbol;Acc:VGNC:23345]			4	51000001	51100000	1.26222			ENSECAG00000009711	RTTN	rotatin [Source:VGNC Symbol;Acc:VGNC:22621]
27	2900001	3000000	697	4.54204			ENSECAG00000003410	TAS2R7	taste 2 receptor member 7 [Source:VGNC Symbol;Acc:VGNC:56611]			8	23350001	23450000	1.26136			ENSECAG00000004219	ZNF831	zinc finger protein 831 [Source:VGNC Symbol;Acc:VGNC:25397]
6	38700001	38800000	834	4.53808			ENSECAG00000003526	TAS2R8	taste 2 receptor member 8 [Source:VGNC Symbol;Acc:VGNC:23884]			7	40600001	40700000	1.25996			ENSECAG00000003330	SIRT3	sirtuin 3 [Source:VGNC Symbol;Acc:VGNC:22988]
8	20450001	20550000	176	4.53464			ENSECAG00000003639	TAS2R9	taste 2 receptor member 9 [Source:VGNC Symbol;Acc:VGNC:23885]			7	40850001	40950000	1.2583			ENSECAG00000003790	RIC8A	RIC8 guanine nucleotide exchange factor A [Source:VGNC Symbol;Acc:VGNC:22386]
10	52100001	52200000	960	4.52482			ENSECAG00000007549	BRAP	BRCA1 associated protein [Source:VGNC Symbol;Acc:VGNC:15876]			14	62000001	62100000	1.25688			ENSECAG00000006525	BET1L	Bet1 golgi vesicular membrane trafficking protein like [Source:HGNC Symbol;Acc:HGNC:19348]
12	29800001	29900000	1418	4.51922			ENSECAG00000013575	CNTN3	contactin 3 [Source:VGNC Symbol;Acc:VGNC:16697]			19	12800001	12900000	1.25175			ENSECAG00000006684	ODF3	outer dense fiber of sperm tails 3 [Source:VGNC Symbol;Acc:VGNC:21010]
16	16200001	16300000	1101	4.51914			ENSECAG00000000477	ENSECAG00000000477	mitogen-activated protein kinase kinase kinase 20 [Source:NCBI gene;Acc:100053153]			22	45650001	45750000	1.24963			ENSECAG00000007673	None	None
18	54850001	54950000	710	4.51318			ENSECAG00000004854	PLPPR4	phospholipid phosphatase related 4 [Source:VGNC Symbol;Acc:VGNC:50861]			8	85400001	85500000	1.24622			ENSECAG00000020496	PDZD9	PDZ domain containing 9 [Source:VGNC Symbol;Acc:VGNC:21292]
18	52100001	52200000	472	4.51104			ENSECAG00000017407	MOXD1	monooxygenase DBH like 1 [Source:VGNC Symbol;Acc:VGNC:20277]			22	45550001	45650000	1.24494			ENSECAG00000021501	UQCRC2	ubiquinol-cytochrome c reductase core protein 2 [Source:VGNC Symbol;Acc:VGNC:24818]
5	66550001	66650000	784	4.4966			ENSECAG00000008665	FOXJ3	forkhead box J3 [Source:VGNC Symbol;Acc:VGNC:18105]			12	33000001	33100000	1.24314			ENSECAG00000008277	CHN1	chimerin 1 [Source:VGNC Symbol;Acc:VGNC:16510]
13	15300001	15400000	468	4.4956			ENSECAG00000008277	CHN1	chimerin 1 [Source:VGNC Symbol;Acc:VGNC:16510]			23	7200001	7300000	1.24107			ENSECAG00000022845	PTPRM	protein tyrosine phosphatase, receptor type M [Source:VGNC Symbol;Acc:VGNC:22035]
16	4000001	4100000	487	4.48878			ENSECAG00000011247	None	None			13	25850001	25950000	1.23346			ENSECAG00000021838	C11H17orf67	chromosome 11 C17orf67 homolog [Source:VGNC Symbol;Acc:VGNC:51357]
16	14100001	14200000	1000	4.48184			ENSECAG00000005080	ANKRD34C	ankyrin repeat domain 34C [Source:VGNC Symbol;Acc:VGNC:15334]			18	53600001	53700000	1.23312			ENSECAG00000009648	CLIP1	CAP-Gly domain containing linker protein 1 [Source:VGNC Symbol;Acc:VGNC:16616]
8	32350001	32450000	644	4.4577			ENSECAG00000014193	ENSECAG00000014193	V-type proton ATPase subunit G 3-like [Source:NCBI gene;Acc:100064677]			5	41650001	41750000	1.23306			ENSECAG00000008841	SLC39A5	solute carrier family 39 member 5 [Source:VGNC Symbol;Acc:VGNC:23205]
2	105100001	105200000	458	4.45401			ENSECAG00000013328	TMOD2	tropomodulin 2 [Source:VGNC Symbol;Acc:VGNC:24333]			4	16800001	16900000	1.2302			ENSECAG00000009511	ANKRD52	ankyrin repeat domain 52 [Source:VGNC Symbol;Acc:VGNC:15341]
18	54300001	54400000	479	4.42356			ENSECAG00000016259	LYSMD2	LysM domain containing 2 [Source:VGNC Symbol;Acc:VGNC:51569]			8	33150001	33250000	1.22691			ENSECAG00000015874	COQ10A	coenzyme Q10A [Source:VGNC Symbol;Acc:VGNC:16781]
10	78400001	78500000	663	4.42304			ENSECAG00000016522	SCG3	secretogranin III [Source:VGNC Symbol;Acc:VGNC:22722]			11	31150001	31250000	1.22654			ENSECAG00000016568	CS	citrate synthase [Source:VGNC Symbol;Acc:VGNC:16891]
2	16050001	16150000	318	4.41749			ENSECAG00000011762	BTNL9	butyrophilin like 9 [Source:VGNC Symbol;Acc:VGNC:55407]			8	22550001	22650000	1.22236			ENSECAG00000019676	CNPY2	canopy FGF signaling regulator 2 [Source:NCBI gene;Acc:100052340]
20	25950001	26050000	820	4.41273			ENSECAG00000021039	KMT5A	lysine methyltransferase 5A [Source:VGNC Symbol;Acc:VGNC:19495]			17	71900001	72000000	1.21804			ENSECAG00000019814	PAN2	poly(A) specific ribonuclease subunit PAN2 [Source:VGNC Symbol;Acc:VGNC:56592]
10	42900001	43000000	291	4.40894			ENSECAG00000006019	RILPL2	Rab interacting lysosomal protein like 2 [Source:VGNC Symbol;Acc:VGNC:22390]			6	29750001	29850000	1.21747			ENSECAG00000022310	IL23A	interleukin 23 subunit alpha [Source:VGNC Symbol;Acc:VGNC:19021]
12	29700001	29800000	1294	4.40808			ENSECAG00000001715	None	None			6	73900001	74000000	1.21585			ENSECAG00000022326	STAT2	signal transducer and activator of transcription 2 [Source:VGNC Symbol;Acc:VGNC:23664]
7	88950001	89050000	927	4.39842			ENSECAG00000007930	None	None			6	81200001	81300000	1.21366			ENSECAG00000006579	APOF	apolipoprotein F [Source:VGNC Symbol;Acc:VGNC:15422]
18	53600001	53700000	515	4.39831			ENSECAG00000008274	CLEC4E	C-type lectin domain family 4 member E [Source:VGNC Symbol;Acc:VGNC:16605]			27	2950001	3050000	1.21116			ENSECAG00000003047	None	None
10	60150001	60250000	638	4.38943			ENSECAG00000023200	SCMH1	Scm polycomb group protein homolog 1 [Source:VGNC Symbol;Acc:VGNC:22728]			18	54250001	54350000	1.21071			ENSECAG00000020388	HOXD13	homeobox D13 [Source:VGNC Symbol;Acc:VGNC:51459]
1	115050001	115150000	574	4.378			ENSECAG00000016171	GRM7	glutamate metabotropic receptor 7 [Source:VGNC Symbol;Acc:VGNC:18605]			1	182900001	183000000	1.2106			ENSECAG00000002934	HOXD12	homeobox D12 [Source:VGNC Symbol;Acc:VGNC:51458]
17	39350001	39450000	1069	4.37454			ENSECAG00000015312	GUCA2A	guanylate cyclase activator 2A [Source:VGNC Symbol;Acc:VGNC:18656]			6	29450001	29550000	1.20651			ENSECAG00000003045	HOXD11	homeobox D11 [Source:NCBI gene;Acc:111768747]
1	138700001	138800000	901	4.35417			ENSECAG00000002440	None	None			18	54550001	54650000	1.20294			ENSECAG00000020599	HOXD10	homeobox D10 [Source:VGNC Symbol;Acc:VGNC:18852]
9	70750001	70850000	535	4.34991			ENSECAG00000002264	ISL1	ISL LIM homeobox 1 [Source:VGNC Symbol;Acc:VGNC:19151]			1	1250001	1350000	1.2003			ENSECAG00000021845	HOXD9	homeobox D9 [Source:VGNC Symbol;Acc:VGNC:18854]
18	4950001	5050000	1190	4.34413			ENSECAG00000004561	None	None			16	17900001	18000000	1.19795			ENSECAG00000021980	HOXD8	homeobox D8 [Source:VGNC Symbol;Acc:VGNC:51460]
14	1450001	1550000	1068	4.32799			ENSECAG00000004650	None	None			20	23300001	23400000	1.19725			ENSECAG00000022129	HOXD3	homeobox D3 [Source:VGNC Symbol;Acc:VGNC:18853]
31	24300001	24400000	787	4.32374			ENSECAG00000004693	None	None			4	36950001	37050000	1.1969			ENSECAG00000022454	None	None
9	28350001	28450000	662	4.30586			ENSECAG00000004785	ENSECAG00000004785	olfactory receptor 6C2-like [Source:NCBI gene;Acc:100056529]			7	40700001	40800000	1.19378			ENSECAG00000000266	RYBP	RING1 and YY1 binding protein [Source:VGNC Symbol;Acc:VGNC:56847]
30	11550001	11650000	797	4.28302			ENSECAG00000004825	None	None			31	24050001	24150000	1.19128			ENSECAG00000001497	None	None
8	23300001	23400000	352	4.27165			ENSECAG00000008769	VAPA	VAMP associated protein A [Source:NCBI gene;Acc:100055344]			13	15250001	15350000	1.19113			ENSECAG00000000292	THSD7A	thrombospondin type 1 domain containing 7A [Source:VGNC Symbol;Acc:VGNC:24092]
6	35050001	35150000	1158	4.26935			ENSECAG00000010188	ABHD3	abhydrolase domain containing 3 [Source:VGNC Symbol;Acc:VGNC:14945]			4	44600001	44700000	1.18528			ENSECAG00000006984	ZCCHC8	zinc finger CCHC-type containing 8 [Source:VGNC Symbol;Acc:VGNC:25182]
3	100850001	100950000	593	4.26074			ENSECAG00000014373	SNRPD1	small nuclear ribonucleoprotein D1 polypeptide [Source:VGNC Symbol;Acc:VGNC:23398]			13	25950001	26050000	1.18316			ENSECAG00000024506	ARMC2	armadillo repeat containing 2 [Source:VGNC Symbol;Acc:VGNC:15528]
1	137700001	137800000	715	4.24595			ENSECAG00000008191	PPM1E	protein phosphatase, Mg2+/Mn2+ dependent 1E [Source:VGNC Symbol;Acc:VGNC:56470]			8	22600001	22700000	1.1831			ENSECAG00000002518	None	None
2	17000001	17100000	675	4.24494			ENSECAG00000003590	None	None			3	56600001	56700000	1.17815			ENSECAG00000002362	PWWP2B	PWWP domain containing 2B [Source:VGNC Symbol;Acc:VGNC:22053]
2	117900001	118000000	539	4.24484			ENSECAG00000006735	None	None			10	58600001	58700000	1.17753			ENSECAG00000000671	LRRC27	leucine rich repeat containing 27 [Source:VGNC Symbol;Acc:VGNC:55914]
16	16250001	16350000	1119	4.23895			ENSECAG00000006790	None	None			4	51250001	51350000	1.17719			ENSECAG00000009982	TLE4	TLE family member 4, transcriptional corepressor [Source:VGNC Symbol;Acc:VGNC:24130]
16	8800001	8900000	1175	4.2319			ENSECAG00000020835	ADAMTS20	ADAM metallopeptidase with thrombospondin type 1 motif 20 [Source:VGNC Symbol;Acc:VGNC:15069]			1	1400001	1500000	1.17561			ENSECAG00000010721	MGP	matrix Gla protein [Source:VGNC Symbol;Acc:VGNC:20164]
31	24100001	24200000	652	4.23023			ENSECAG00000022845	PTPRM	protein tyrosine phosphatase, receptor type M [Source:VGNC Symbol;Acc:VGNC:22035]			4	51350001	51450000	1.17089			ENSECAG00000011691	ERP27	endoplasmic reticulum protein 27 [Source:VGNC Symbol;Acc:VGNC:52380]
2	16100001	16200000	440	4.22979			ENSECAG00000006886	RAB31	RAB31, member RAS oncogene family [Source:VGNC Symbol;Acc:VGNC:22107]			23	12300001	12400000	1.16895			ENSECAG00000013788	ARHGDIB	Rho GDP dissociation inhibitor beta [Source:VGNC Symbol;Acc:VGNC:15481]
8	26050001	26150000	752	4.22851			ENSECAG00000008508	ENSECAG00000008508	thioredoxin domain containing 2 [Source:NCBI gene;Acc:100055301]			22	45500001	45600000	1.16537			ENSECAG00000008906	PARP15	poly(ADP-ribose) polymerase family member 15 [Source:VGNC Symbol;Acc:VGNC:57094]
21	20200001	20300000	491	4.21949			ENSECAG00000006725	TMCC1	transmembrane and coiled-coil domain family 1 [Source:VGNC Symbol;Acc:VGNC:24159]			14	86400001	86500000	1.16073			ENSECAG00000009686	DTX3L	deltex E3 ubiquitin ligase 3L [Source:VGNC Symbol;Acc:VGNC:57083]
6	72600001	72700000	838	4.21908			ENSECAG00000003722	ZFP62	ZFP62 zinc finger protein [Source:NCBI gene;Acc:100066374]			6	42350001	42450000	1.15672			ENSECAG00000012331	PARP9	poly(ADP-ribose) polymerase family member 9 [Source:VGNC Symbol;Acc:VGNC:57096]
8	34700001	34800000	593	4.20997			ENSECAG00000016431	MAGI1	membrane associated guanylate kinase, WW and PDZ domain containing 1 [Source:VGNC Symbol;Acc:VGNC:19895]			28	14650001	14750000	1.15668			ENSECAG00000015163	SHC4	SHC adaptor protein 4 [Source:VGNC Symbol;Acc:VGNC:22957]
8	40050001	40150000	384	4.20962			ENSECAG00000023320	ENSECAG00000023320	actin-like [Source:NCBI gene;Acc:100061466]			19	36850001	36950000	1.1565			ENSECAG00000026853	CEP152	centrosomal protein 152 [Source:VGNC Symbol;Acc:VGNC:16409]
11	32950001	33050000	416	4.20394			ENSECAG00000024334	CARMIL1	capping protein regulator and myosin 1 linker 1 [Source:VGNC Symbol;Acc:VGNC:16058]			4	16300001	16400000	1.15131			ENSECAG00000010953	TNIP3	TNFAIP3 interacting protein 3 [Source:VGNC Symbol;Acc:VGNC:24383]
20	28250001	28350000	1760	4.19746			ENSECAG00000022380	ENSECAG00000022380	None			1	141000001	141100000	1.15119			ENSECAG00000022445	SNX16	sorting nexin 16 [Source:VGNC Symbol;Acc:VGNC:23415]
6	62100001	62200000	488	4.19585			ENSECAG00000007358	None	None			2	106800001	106900000	1.15018			ENSECAG00000021824	DENR	density regulated re-initiation and release factor [Source:VGNC Symbol;Acc:VGNC:17131]
21	42000001	42100000	744	4.19059			ENSECAG00000014295	PI3	peptidase inhibitor 3 [Source:VGNC Symbol;Acc:VGNC:21408]			9	6100001	6200000	1.14755			ENSECAG00000011762	BTNL9	butyrophilin like 9 [Source:VGNC Symbol;Acc:VGNC:55407]
10	78450001	78550000	688	4.188			ENSECAG00000014790	ENSECAG00000014790	antileukoproteinase [Source:NCBI gene;Acc:102148620]			8	22850001	22950000	1.14575			ENSECAG00000026836	KCNU1	potassium calcium-activated channel subfamily U member 1 [Source:NCBI gene;Acc:100060065]
16	16150001	16250000	881	4.17446			ENSECAG00000016161	SLPI	antileukoproteinase [Source:NCBI gene;Acc:100070893]			14	43800001	43900000	1.14535			ENSECAG00000017176	EYA3	EYA transcriptional coactivator and phosphatase 3 [Source:VGNC Symbol;Acc:VGNC:17747]
24	27150001	27250000	966	4.17433			ENSECAG00000006804	None	None			14	1400001	1500000	1.14189			ENSECAG00000016733	PDLIM5	PDZ and LIM domain 5 [Source:VGNC Symbol;Acc:VGNC:21276]
8	33150001	33250000	641	4.1624			ENSECAG00000005673	None	None			27	8550001	8650000	1.14014			ENSECAG00000019796	EVX2	even-skipped homeobox 2 [Source:NCBI gene;Acc:100065843]
8	34650001	34750000	442	4.15928			ENSECAG00000006699	ENSECAG00000006699	heterogeneous nuclear ribonucleoprotein A1-like [Source:NCBI gene;Acc:100054206]			2	27850001	27950000	1.13903			ENSECAG00000023281	WDR66	WD repeat domain 66 [Source:VGNC Symbol;Acc:VGNC:25012]
16	4150001	4250000	411	4.15841			ENSECAG00000009061	DOCK7	dedicator of cytokinesis 7 [Source:NCBI gene;Acc:100070382]			3	42200001	42300000	1.13878			ENSECAG00000011747	BCL7A	BCL7A, BAF complex component [Source:VGNC Symbol;Acc:VGNC:15796]
9	46000001	46100000	506	4.15229			ENSECAG00000011151	USP1	ubiquitin specific peptidase 1 [Source:VGNC Symbol;Acc:VGNC:50904]			7	40650001	40750000	1.13756			ENSECAG00000012214	ENSECAG00000012214	None
5	97250001	97350000	969	4.14435			ENSECAG00000024119	COL16A1	collagen type XVI alpha 1 chain [Source:VGNC Symbol;Acc:VGNC:16726]			1	1300001	1400000	1.13745			ENSECAG00000013199	ENSECAG00000013199	None
14	1500001	1600000	996	4.13799			ENSECAG00000021283	PEF1	penta-EF-hand domain containing 1 [Source:VGNC Symbol;Acc:VGNC:21303]			1	141050001	141150000	1.13639			ENSECAG00000013282	None	None
16	23900001	24000000	741	4.13452			ENSECAG00000008995	HCRTR1	hypocretin receptor 1 [Source:VGNC Symbol;Acc:VGNC:18714]			1	1350001	1450000	1.13613			ENSECAG00000020645	ASPM	abnormal spindle microtubule assembly [Source:VGNC Symbol;Acc:VGNC:15590]
25	39450001	39550000	203	4.1331			ENSECAG00000014247	TINAGL1	tubulointerstitial nephritis antigen like 1 [Source:VGNC Symbol;Acc:VGNC:24112]			3	44200001	44300000	1.13387			ENSECAG00000009858	ZBTB41	zinc finger and BTB domain containing 41 [Source:NCBI gene;Acc:100051497]
12	29900001	30000000	1600	4.13273			ENSECAG00000010347	DUSP10	dual specificity phosphatase 10 [Source:VGNC Symbol;Acc:VGNC:17347]			18	54500001	54600000	1.1324			ENSECAG00000010669	CRB1	crumbs 1, cell polarity complex component [Source:VGNC Symbol;Acc:VGNC:16850]
20	23350001	23450000	551	4.13167			ENSECAG00000005031	None	None			8	23000001	23100000	1.13147			ENSECAG00000022464	MTX2	metaxin 2 [Source:VGNC Symbol;Acc:VGNC:51470]
6	38750001	38850000	932	4.13093			ENSECAG00000021291	TMOD3	tropomodulin 3 [Source:VGNC Symbol;Acc:VGNC:24334]			7	24400001	24500000	1.13141			ENSECAG00000002862	None	None
23	3750001	3850000	870	4.13084			ENSECAG00000004186	None	None			16	17850001	17950000	1.13067			ENSECAG00000003177	ENSECAG00000003177	olfactory receptor 2T27-like [Source:NCBI gene;Acc:100066263]
12	17500001	17600000	326	4.13017			ENSECAG00000016353	OLA1	Obg like ATPase 1 [Source:VGNC Symbol;Acc:VGNC:21020]			8	22300001	22400000	1.1254			ENSECAG00000023644	PPAT	phosphoribosyl pyrophosphate amidotransferase [Source:VGNC Symbol;Acc:VGNC:21719]
16	18000001	18100000	690	4.11225			ENSECAG00000024459	MARK1	microtubule affinity regulating kinase 1 [Source:VGNC Symbol;Acc:VGNC:19983]			14	36100001	36200000	1.1241			ENSECAG00000001025	ENSECAG00000001025	None
31	24200001	24300000	580	4.10045			ENSECAG00000021840	KDM2B	lysine demethylase 2B [Source:VGNC Symbol;Acc:VGNC:19334]			6	30000001	30100000	1.12207			ENSECAG00000009502	AASDH	aminoadipate-semialdehyde dehydrogenase [Source:VGNC Symbol;Acc:VGNC:14893]
18	52150001	52250000	434	4.08372			ENSECAG00000012954	ORAI1	ORAI calcium release-activated calcium modulator 1 [Source:VGNC Symbol;Acc:VGNC:21048]			13	25900001	26000000	1.12176			ENSECAG00000013781	KIAA1211	KIAA1211 ortholog [Source:NCBI gene;Acc:100058662]
22	34250001	34350000	633	4.0647			ENSECAG00000015191	MORN3	MORN repeat containing 3 [Source:VGNC Symbol;Acc:VGNC:20269]			30	24900001	25000000	1.12156			ENSECAG00000014374	None	None
8	21300001	21400000	301	4.06327			ENSECAG00000009706	AKAP13	A-kinase anchoring protein 13 [Source:VGNC Symbol;Acc:VGNC:56994]			14	89350001	89450000	1.12128			ENSECAG00000010768	LRBA	LPS responsive beige-like anchor protein [Source:VGNC Symbol;Acc:VGNC:19743]
2	63100001	63200000	1188	4.05487			ENSECAG00000003117	None	None			18	54650001	54750000	1.1207			ENSECAG00000006421	SYNDIG1	synapse differentiation inducing 1 [Source:VGNC Symbol;Acc:VGNC:23799]
20	28300001	28400000	1768	4.05306			ENSECAG00000024566	PITPNM2	phosphatidylinositol transfer protein membrane associated 2 [Source:VGNC Symbol;Acc:VGNC:21477]			6	29500001	29600000	1.12003			ENSECAG00000013393	ENSECAG00000013393	aryl hydrocarbon receptor [Source:NCBI gene;Acc:100066186]
5	97700001	97800000	472	4.04974			ENSECAG00000017359	NXPH3	neurexophilin 3 [Source:VGNC Symbol;Acc:VGNC:56461]			2	100650001	100750000	1.11813			ENSECAG00000001522	None	None
2	25000001	25100000	597	4.04032			ENSECAG00000017793	NGFR	nerve growth factor receptor [Source:VGNC Symbol;Acc:VGNC:20728]			4	19500001	19600000	1.11799			ENSECAG00000001300	ENSECAG00000001300	disintegrin and metalloproteinase domain-containing protein 1a-like [Source:NCBI gene;Acc:100057504]
3	44150001	44250000	376	4.03866			ENSECAG00000018287	SPOP	speckle type BTB/POZ protein [Source:VGNC Symbol;Acc:VGNC:23530]			14	1350001	1450000	1.11381			ENSECAG00000010001	MAPKAPK5	mitogen-activated protein kinase-activated protein kinase 5 [Source:VGNC Symbol;Acc:VGNC:19968]
30	11600001	11700000	754	4.03736			ENSECAG00000020388	HOXD13	homeobox D13 [Source:VGNC Symbol;Acc:VGNC:51459]			3	76350001	76450000	1.11089			ENSECAG00000015892	CACNA1D	calcium voltage-gated channel subunit alpha1 D [Source:VGNC Symbol;Acc:VGNC:15983]
16	16100001	16200000	731	4.03506			ENSECAG00000002934	HOXD12	homeobox D12 [Source:VGNC Symbol;Acc:VGNC:51458]			13	15300001	15400000	1.10408			ENSECAG00000021074	CLDN1	claudin 1 [Source:VGNC Symbol;Acc:VGNC:16582]
19	59650001	59750000	391	4.03411			ENSECAG00000003045	HOXD11	homeobox D11 [Source:NCBI gene;Acc:111768747]			2	105100001	105200000	1.10291			ENSECAG00000022647	CHMP4C	charged multivesicular body protein 4C [Source:VGNC Symbol;Acc:VGNC:16507]
25	39100001	39200000	383	4.03397			ENSECAG00000020599	HOXD10	homeobox D10 [Source:VGNC Symbol;Acc:VGNC:18852]			18	53950001	54050000	1.09984			ENSECAG00000008044	PPP1R27	protein phosphatase 1 regulatory subunit 27 [Source:VGNC Symbol;Acc:VGNC:21766]
9	28400001	28500000	696	4.02924			ENSECAG00000021845	HOXD9	homeobox D9 [Source:VGNC Symbol;Acc:VGNC:18854]			2	82450001	82550000	1.09668			ENSECAG00000008867	MCRIP1	MAPK regulated corepressor interacting protein 1 [Source:VGNC Symbol;Acc:VGNC:20045]
1	138650001	138750000	774	4.02588			ENSECAG00000021980	HOXD8	homeobox D8 [Source:VGNC Symbol;Acc:VGNC:51460]			22	1000001	1100000	1.09601			ENSECAG00000009806	GCGR	glucagon receptor [Source:VGNC Symbol;Acc:VGNC:18275]
6	35000001	35100000	1205	4.01706			ENSECAG00000018789	RALBP1	ralA binding protein 1 [Source:VGNC Symbol;Acc:VGNC:22161]			22	1050001	1150000	1.0943			ENSECAG00000023250	ENSECAG00000023250	solute carrier family 25 member 10 [Source:NCBI gene;Acc:100055445]
2	79450001	79550000	760	4.01703			ENSECAG00000023070	PPP4R1	protein phosphatase 4 regulatory subunit 1 [Source:VGNC Symbol;Acc:VGNC:21789]			9	76450001	76550000	1.09293			ENSECAG00000009323	MRPL12	mitochondrial ribosomal protein L12 [Source:VGNC Symbol;Acc:VGNC:56449]
18	53000001	53100000	470	4.01543			ENSECAG00000002098	None	None			4	49650001	49750000	1.09277			ENSECAG00000010874	HGS	hepatocyte growth factor-regulated tyrosine kinase substrate [Source:VGNC Symbol;Acc:VGNC:18770]
3	34050001	34150000	259	4.01349			ENSECAG00000008776	C11H17orf97	chromosome 11 C17orf97 homolog [Source:VGNC Symbol;Acc:VGNC:51384]			3	47350001	47450000	1.09197			ENSECAG00000026875	ARL16	ADP ribosylation factor like GTPase 16 [Source:VGNC Symbol;Acc:VGNC:15514]
13	15100001	15200000	361	4.01215			ENSECAG00000008782	RPH3AL	rabphilin 3A like (without C2 domains) [Source:NCBI gene;Acc:100072327]			8	39700001	39800000	1.09052			ENSECAG00000026974	CCDC137	coiled-coil domain containing 137 [Source:VGNC Symbol;Acc:VGNC:51393]
30	10650001	10750000	638	4.00939			ENSECAG00000024191	TRAPPC9	trafficking protein particle complex 9 [Source:VGNC Symbol;Acc:VGNC:24478]			28	44900001	45000000	1.0904			ENSECAG00000014450	None	None
21	42550001	42650000	982	4.00876			ENSECAG00000014638	TMTC2	transmembrane and tetratricopeptide repeat containing 2 [Source:VGNC Symbol;Acc:VGNC:24348]			7	40550001	40650000	1.0903			ENSECAG00000023191	RAB25	RAB25, member RAS oncogene family [Source:VGNC Symbol;Acc:VGNC:22098]
8	22000001	22100000	294	3.99886			ENSECAG00000009425	ENSECAG00000009425	family with sequence similarity 71 member C [Source:NCBI gene;Acc:100055662]			8	20300001	20400000	1.08966			ENSECAG00000009193	LAMTOR2	late endosomal/lysosomal adaptor, MAPK and MTOR activator 2 [Source:VGNC Symbol;Acc:VGNC:19575]
22	16100001	16200000	550	3.99816			ENSECAG00000011059	CCDC125	coiled-coil domain containing 125 [Source:VGNC Symbol;Acc:VGNC:16117]			16	34300001	34400000	1.08899			ENSECAG00000009993	UBQLN4	ubiquilin 4 [Source:VGNC Symbol;Acc:VGNC:24745]
1	97100001	97200000	517	3.98876			ENSECAG00000014570	CDK7	cyclin dependent kinase 7 [Source:VGNC Symbol;Acc:VGNC:16355]			22	30500001	30600000	1.08869			ENSECAG00000013740	SSR2	signal sequence receptor subunit 2 [Source:VGNC Symbol;Acc:VGNC:23615]
8	32300001	32400000	880	3.9858			ENSECAG00000022427	UNC13C	unc-13 homolog C [Source:VGNC Symbol;Acc:VGNC:24791]			19	27700001	27800000	1.08774			ENSECAG00000013759	ARHGEF2	Rho/Rac guanine nucleotide exchange factor 2 [Source:VGNC Symbol;Acc:VGNC:15488]
8	23050001	23150000	320	3.97985			ENSECAG00000010753	MAP3K7	mitogen-activated protein kinase kinase kinase 7 [Source:VGNC Symbol;Acc:VGNC:19941]			9	6150001	6250000	1.08355			ENSECAG00000008534	LNPK	lunapark, ER junction formation factor [Source:VGNC Symbol;Acc:VGNC:19718]
11	25350001	25450000	400	3.97554			ENSECAG00000020673	None	None			11	1400001	1500000	1.08312			ENSECAG00000021224	PLCB1	phospholipase C beta 1 [Source:VGNC Symbol;Acc:VGNC:21535]
18	54550001	54650000	264	3.97331			ENSECAG00000021404	None	None			7	41000001	41100000	1.07897			ENSECAG00000011178	HDGF	heparin binding growth factor [Source:VGNC Symbol;Acc:VGNC:18719]
2	63150001	63250000	1151	3.97027			ENSECAG00000003753	None	None			4	19300001	19400000	1.07858			ENSECAG00000011340	MRPL24	mitochondrial ribosomal protein L24 [Source:VGNC Symbol;Acc:VGNC:20333]
8	34300001	34400000	494	3.96099			ENSECAG00000009711	RTTN	rotatin [Source:VGNC Symbol;Acc:VGNC:22621]			5	42100001	42200000	1.07595			ENSECAG00000012834	RRNAD1	ribosomal RNA adenine dimethylase domain containing 1 [Source:VGNC Symbol;Acc:VGNC:22585]
4	9550001	9650000	971	3.95036			ENSECAG00000011459	NDNF	neuron derived neurotrophic factor [Source:VGNC Symbol;Acc:VGNC:20613]			18	54450001	54550000	1.07436			ENSECAG00000015891	ISG20L2	interferon stimulated exonuclease gene 20 like 2 [Source:VGNC Symbol;Acc:VGNC:19150]
9	71250001	71350000	544	3.94983			ENSECAG00000019053	ABRAXAS1	abraxas 1, BRCA1 A complex subunit [Source:VGNC Symbol;Acc:VGNC:51129]			22	14800001	14900000	1.07222			ENSECAG00000016560	CRABP2	cellular retinoic acid binding protein 2 [Source:VGNC Symbol;Acc:VGNC:16847]
11	44800001	44900000	642	3.94874			ENSECAG00000020387	MRPS18C	mitochondrial ribosomal protein S18C [Source:VGNC Symbol;Acc:VGNC:51212]			8	23850001	23950000	1.07155			ENSECAG00000004690	None	None
3	108550001	108650000	899	3.94677			ENSECAG00000020717	HELQ	helicase, POLQ like [Source:VGNC Symbol;Acc:VGNC:18743]			3	42100001	42200000	1.07032			ENSECAG00000022031	GRID2	glutamate ionotropic receptor delta type subunit 2 [Source:VGNC Symbol;Acc:VGNC:18583]
9	79200001	79300000	715	3.94451			ENSECAG00000016299	TMEM120B	transmembrane protein 120B [Source:VGNC Symbol;Acc:VGNC:24186]			5	41550001	41650000	1.06979			ENSECAG00000017812	AHRR	aryl-hydrocarbon receptor repressor [Source:VGNC Symbol;Acc:VGNC:15180]
28	9650001	9750000	480	3.93797			ENSECAG00000020078	OSBPL6	oxysterol binding protein like 6 [Source:VGNC Symbol;Acc:VGNC:21067]			16	14600001	14700000	1.06938			ENSECAG00000021111	ENSECAG00000021111	programmed cell death 6 [Source:NCBI gene;Acc:100057312]
9	43050001	43150000	568	3.93102			ENSECAG00000024263	PRKRA	protein activator of interferon induced protein kinase EIF2AK2 [Source:VGNC Symbol;Acc:VGNC:21855]			9	76400001	76500000	1.06774			ENSECAG00000000397	SDHA	succinate dehydrogenase complex flavoprotein subunit A [Source:VGNC Symbol;Acc:VGNC:22771]
21	4750001	4850000	822	3.93095			ENSECAG00000007310	PJVK	pejvakin [Source:VGNC Symbol;Acc:VGNC:21486]			17	71850001	71950000	1.06691			ENSECAG00000000711	COIL	coilin [Source:VGNC Symbol;Acc:VGNC:16719]
1	136550001	136650000	967	3.92752			ENSECAG00000008092	FKBP7	FKBP prolyl isomerase 7 [Source:VGNC Symbol;Acc:VGNC:18054]			4	23650001	23750000	1.06492			ENSECAG00000005781	SCPEP1	serine carboxypeptidase 1 [Source:VGNC Symbol;Acc:VGNC:22749]
10	43000001	43100000	405	3.92174			ENSECAG00000010715	PLEKHA3	pleckstrin homology domain containing A3 [Source:VGNC Symbol;Acc:VGNC:21558]			3	42250001	42350000	1.06459			ENSECAG00000016203	CDKN2AIPNL	CDKN2A interacting protein N-terminal like [Source:VGNC Symbol;Acc:VGNC:16365]
10	42850001	42950000	249	3.92003			ENSECAG00000001826	None	None			3	45750001	45850000	1.06044			ENSECAG00000016279	None	None
9	22800001	22900000	453	3.91882			ENSECAG00000010014	ENSECAG00000010014	None			21	57500001	57600000	1.0603			ENSECAG00000016419	None	None
7	96350001	96450000	818	3.91487			ENSECAG00000010071	None	None			9	69000001	69100000	1.05956			ENSECAG00000018013	CDKL3	cyclin dependent kinase like 3 [Source:VGNC Symbol;Acc:VGNC:16360]
3	108700001	108800000	637	3.91346			ENSECAG00000010113	None	None			11	31400001	31500000	1.05942			ENSECAG00000026982	None	None
25	39200001	39300000	325	3.90586			ENSECAG00000022379	RNF34	ring finger protein 34 [Source:VGNC Symbol;Acc:VGNC:22478]			14	41400001	41500000	1.05662			ENSECAG00000004364	CFAP61	cilia and flagella associated protein 61 [Source:NCBI gene;Acc:100050160]
3	44200001	44300000	499	3.90554			ENSECAG00000023913	ANAPC5	anaphase promoting complex subunit 5 [Source:VGNC Symbol;Acc:VGNC:15295]			1	109450001	109550000	1.05468			ENSECAG00000004451	None	None
25	33300001	33400000	361	3.89875			ENSECAG00000007624	LAMB4	laminin subunit beta 4 [Source:NCBI gene;Acc:100060434]			6	41700001	41800000	1.05427			ENSECAG00000017853	None	None
18	54800001	54900000	754	3.89712			ENSECAG00000014891	NRCAM	neuronal cell adhesion molecule [Source:VGNC Symbol;Acc:VGNC:20879]			14	43900001	44000000	1.05409			ENSECAG00000021201	BMP2	bone morphogenetic protein 2 [Source:VGNC Symbol;Acc:VGNC:15847]
17	67050001	67150000	596	3.88889			ENSECAG00000000552	TRIM58	tripartite motif containing 58 [Source:VGNC Symbol;Acc:VGNC:24517]			23	7100001	7200000	1.05135			ENSECAG00000000531	None	None
1	141150001	141250000	517	3.8887			ENSECAG00000015848	HHIPL2	HHIP like 2 [Source:VGNC Symbol;Acc:VGNC:18777]			22	4800001	4900000	1.05104			ENSECAG00000001953	None	None
31	24150001	24250000	638	3.88318			ENSECAG00000007672	TAF1A	TATA box-binding protein-associated factor RNA polymerase I subunit A [Source:NCBI gene;Acc:100050174]			14	43850001	43950000	1.04949			ENSECAG00000002539	ENSECAG00000002539	None
16	14150001	14250000	992	3.87873			ENSECAG00000012339	ENSECAG00000012339	transport and Golgi organization protein 1 homolog [Source:NCBI gene;Acc:100055507]			8	42750001	42850000	1.04699			ENSECAG00000002721	ENSECAG00000002721	olfactory receptor 7A5-like [Source:NCBI gene;Acc:106780910]
28	250001	350000	182	3.8781			ENSECAG00000017423	IL31	interleukin 31 [Source:VGNC Symbol;Acc:VGNC:50942]			22	16350001	16450000	1.04501			ENSECAG00000019458	UTRN	utrophin [Source:VGNC Symbol;Acc:VGNC:24867]
18	54750001	54850000	645	3.87537			ENSECAG00000017974	LRRC43	leucine rich repeat containing 43 [Source:VGNC Symbol;Acc:VGNC:50951]			18	54600001	54700000	1.04149			ENSECAG00000024399	FGF12	fibroblast growth factor 12 [Source:VGNC Symbol;Acc:VGNC:18011]
8	34250001	34350000	371	3.87513			ENSECAG00000001418	B3GNT4	UDP-GlcNAc:betaGal beta-1,3-N-acetylglucosaminyltransferase 4 [Source:VGNC Symbol;Acc:VGNC:15732]			23	45800001	45900000	1.04107			ENSECAG00000018058	ENSECAG00000018058	adhesion G protein-coupled receptor E2 [Source:NCBI gene;Acc:100053318]
8	85400001	85500000	870	3.87435			ENSECAG00000020255	DIABLO	diablo IAP-binding mitochondrial protein [Source:VGNC Symbol;Acc:VGNC:17182]			8	33700001	33800000	1.04039			ENSECAG00000001898	CCDC127	coiled-coil domain containing 127 [Source:VGNC Symbol;Acc:VGNC:16119]
2	106950001	107050000	761	3.87204			ENSECAG00000021593	ENSECAG00000021593	VPS33A, CORVET/HOPS core subunit [Source:NCBI gene;Acc:100058750]			4	16650001	16750000	1.03987			ENSECAG00000001935	LRRC14B	leucine rich repeat containing 14B [Source:VGNC Symbol;Acc:VGNC:19768]
9	40450001	40550000	294	3.85064			ENSECAG00000009648	CLIP1	CAP-Gly domain containing linker protein 1 [Source:VGNC Symbol;Acc:VGNC:16616]			1	140900001	141000000	1.03825			ENSECAG00000002249	PLEKHG4B	pleckstrin homology and RhoGEF domain containing G4B [Source:NCBI gene;Acc:100057474]
8	33200001	33300000	547	3.83872			ENSECAG00000000120	SGCZ	sarcoglycan zeta [Source:NCBI gene;Acc:100049909]			2	105000001	105100000	1.03514			ENSECAG00000000828	None	None
3	53700001	53800000	599	3.8349			ENSECAG00000010178	ITGB4	integrin subunit beta 4 [Source:VGNC Symbol;Acc:VGNC:19178]			4	44100001	44200000	1.03424			ENSECAG00000006872	None	None
26	3950001	4050000	955	3.83107			ENSECAG00000025125	SAP30BP	SAP30 binding protein [Source:VGNC Symbol;Acc:VGNC:22687]			3	56750001	56850000	1.03347			ENSECAG00000014425	PIGK	phosphatidylinositol glycan anchor biosynthesis class K [Source:VGNC Symbol;Acc:VGNC:21425]
2	70250001	70350000	780	3.83083			ENSECAG00000007563	RECQL5	RecQ like helicase 5 [Source:VGNC Symbol;Acc:VGNC:56474]			7	51150001	51250000	1.03313			ENSECAG00000015310	ST6GALNAC5	ST6 N-acetylgalactosaminide alpha-2,6-sialyltransferase 5 [Source:VGNC Symbol;Acc:VGNC:56742]
8	22050001	22150000	365	3.82701			ENSECAG00000021910	SMIM5	small integral membrane protein 5 [Source:VGNC Symbol;Acc:VGNC:23348]			18	54400001	54500000	1.02902			ENSECAG00000024430	ENSECAG00000024430	E3 ubiquitin/ISG15 ligase TRIM25 [Source:NCBI gene;Acc:100146440]
18	56550001	56650000	578	3.82697			ENSECAG00000021920	MYO15B	myosin XVB [Source:VGNC Symbol;Acc:VGNC:56452]			31	21200001	21300000	1.02512			ENSECAG00000011991	LIMA1	LIM domain and actin binding 1 [Source:VGNC Symbol;Acc:VGNC:19667]
3	44050001	44150000	318	3.82665			ENSECAG00000021198	C9H8orf37	chromosome 9 C8orf37 homolog [Source:VGNC Symbol;Acc:VGNC:49240]			19	29250001	29350000	1.02396			ENSECAG00000011628	HOXB1	homeobox B1 [Source:VGNC Symbol;Acc:VGNC:18842]
6	77200001	77300000	831	3.82551			ENSECAG00000008346	FAM117A	family with sequence similarity 117 member A [Source:VGNC Symbol;Acc:VGNC:56424]			3	36350001	36450000	1.02259			ENSECAG00000012423	HOXB2	homeobox B2 [Source:VGNC Symbol;Acc:VGNC:56434]
9	71150001	71250000	382	3.81852			ENSECAG00000010150	KAT7	lysine acetyltransferase 7 [Source:VGNC Symbol;Acc:VGNC:19246]			4	51200001	51300000	1.02173			ENSECAG00000000805	None	None
10	60200001	60300000	536	3.81527			ENSECAG00000014863	TAC4	tachykinin 4 [Source:VGNC Symbol;Acc:VGNC:56496]			13	15200001	15300000	1.01805			ENSECAG00000020673	None	None
18	54250001	54350000	688	3.80962			ENSECAG00000018384	None	None			21	57550001	57650000	1.01774			ENSECAG00000021404	None	None
8	34450001	34550000	536	3.80704			ENSECAG00000026995	ENSECAG00000026995	None			15	9550001	9650000	1.01627			ENSECAG00000021447	ASPH	aspartate beta-hydroxylase [Source:VGNC Symbol;Acc:VGNC:57204]
18	53900001	54000000	778	3.80571			ENSECAG00000008209	None	None			5	85500001	85600000	1.01531			ENSECAG00000013622	ACTL6A	actin like 6A [Source:VGNC Symbol;Acc:VGNC:15017]
15	16900001	17000000	693	3.7971			ENSECAG00000026836	KCNU1	potassium calcium-activated channel subfamily U member 1 [Source:NCBI gene;Acc:100060065]			22	15850001	15950000	1.01285			ENSECAG00000018545	MRPL47	mitochondrial ribosomal protein L47 [Source:VGNC Symbol;Acc:VGNC:20345]
8	21750001	21850000	213	3.79635			ENSECAG00000023673	TARBP1	TAR (HIV-1) RNA binding protein 1 [Source:NCBI gene;Acc:100059375]			4	43950001	44050000	1.0083			ENSECAG00000000682	NDUFB5	NADH:ubiquinone oxidoreductase subunit B5 [Source:VGNC Symbol;Acc:VGNC:20641]
9	46750001	46850000	414	3.78919			ENSECAG00000007238	COA6	cytochrome c oxidase assembly factor 6 [Source:VGNC Symbol;Acc:VGNC:16709]			12	32900001	33000000	1.00768			ENSECAG00000007912	HMGN4	high mobility group nucleosomal binding domain 4 [Source:VGNC Symbol;Acc:VGNC:18810]
4	8000001	8100000	756	3.78588			ENSECAG00000007266	None	None			11	31350001	31450000	1.00572			ENSECAG00000006910	ABT1	activator of basal transcription 1 [Source:VGNC Symbol;Acc:VGNC:14957]
21	4700001	4800000	838	3.78355			ENSECAG00000008457	ANGPTL3	angiopoietin like 3 [Source:VGNC Symbol;Acc:VGNC:15302]			26	3800001	3900000	1.00545			ENSECAG00000007954	None	None
22	47200001	47300000	833	3.78346			ENSECAG00000008280	FGG	fibrinogen gamma chain [Source:VGNC Symbol;Acc:VGNC:18028]			1	183000001	183100000	1.00534			ENSECAG00000011435	MSI2	musashi RNA binding protein 2 [Source:VGNC Symbol;Acc:VGNC:49346]
22	30200001	30300000	756	3.78185			ENSECAG00000016530	LYPLA1	lysophospholipase 1 [Source:VGNC Symbol;Acc:VGNC:56737]			7	24350001	24450000	1.00483			ENSECAG00000000907	None	None
30	12350001	12450000	1053	3.77846			ENSECAG00000013436	TCEA1	transcription elongation factor A1 [Source:VGNC Symbol;Acc:VGNC:56307]			6	67750001	67850000	1.00463			ENSECAG00000002554	None	None
8	22450001	22550000	212	3.77311			ENSECAG00000018937	LY49F	killer cell lectin-like receptor [Source:NCBI gene;Acc:100033865]			11	24500001	24600000	1.00418			ENSECAG00000005503	None	None
27	17600001	17700000	945	3.77118			ENSECAG00000023351	LY49B	killer cell lectin-like receptor [Source:NCBI gene;Acc:100034118]			2	118100001	118200000	1.00356			ENSECAG00000000633	ZWINT	ZW10 interacting kinetochore protein [Source:VGNC Symbol;Acc:VGNC:25428]
11	6300001	6400000	364	3.77097			ENSECAG00000019089	TRIM27	tripartite motif containing 27 [Source:VGNC Symbol;Acc:VGNC:24498]			2	82400001	82500000	1.00218			ENSECAG00000018455	FBN1	fibrillin 1 [Source:VGNC Symbol;Acc:VGNC:17933]
5	97150001	97250000	702	3.77062			ENSECAG00000012601	CEP85L	centrosomal protein 85 like [Source:VGNC Symbol;Acc:VGNC:16431]			9	22850001	22950000	1.00202			ENSECAG00000017275	ENSECAG00000017275	None
9	41650001	41750000	697	3.76853			ENSECAG00000003864	None	None			19	18600001	18700000	1.00122			ENSECAG00000006877	CCDC88A	coiled-coil domain containing 88A [Source:VGNC Symbol;Acc:VGNC:16185]
11	25550001	25650000	269	3.76795			ENSECAG00000010881	DPYD	dihydropyrimidine dehydrogenase [Source:VGNC Symbol;Acc:VGNC:17302]			20	24650001	24750000	1.00122			ENSECAG00000005997	None	None
19	51300001	51400000	848	3.76269			ENSECAG00000002524	None	None			11	31650001	31750000	1.00034			ENSECAG00000006059	None	None
1	138400001	138500000	465	3.76253			ENSECAG00000002603	None	None			4	19350001	19450000	1.00032			ENSECAG00000006097	None	None
24	27200001	27300000	860	3.7601			ENSECAG00000000303	SLC2A1	solute carrier family 2 member 1 [Source:VGNC Symbol;Acc:VGNC:23139]			2	100800001	100900000	0.997401			ENSECAG00000006156	None	None
8	20350001	20450000	345	3.7532			ENSECAG00000013086	ZNF691	zinc finger protein 691 [Source:HGNC Symbol;Acc:HGNC:28028]			4	20600001	20700000	0.997134			ENSECAG00000006387	None	None
22	950001	1050000	614	3.75106			ENSECAG00000013102	ERMAP	erythroblast membrane associated protein [Source:VGNC Symbol;Acc:VGNC:55161]			9	68950001	69050000	0.99691			ENSECAG00000008853	SMCO3	single-pass membrane protein with coiled-coil domains 3 [Source:VGNC Symbol;Acc:VGNC:23336]
27	8600001	8700000	927	3.74497			ENSECAG00000019655	SVBP	small vasohibin binding protein [Source:VGNC Symbol;Acc:VGNC:23781]			30	24950001	25050000	0.995015			ENSECAG00000004214	C6H12orf60	chromosome 6 C12orf60 homolog [Source:VGNC Symbol;Acc:VGNC:52342]
1	76800001	76900000	744	3.73889			ENSECAG00000024780	RHOF	ras homolog family member F, filopodia associated [Source:VGNC Symbol;Acc:VGNC:22376]			22	950001	1050000	0.994836			ENSECAG00000009217	ART4	ADP-ribosyltransferase 4 [Source:VGNC Symbol;Acc:VGNC:53554]
18	56500001	56600000	558	3.73683			ENSECAG00000006549	SETD1B	SET domain containing 1B [Source:VGNC Symbol;Acc:VGNC:50972]			31	24950001	25050000	0.992966			ENSECAG00000014935	STK32A	serine/threonine kinase 32A [Source:VGNC Symbol;Acc:VGNC:23690]
6	61900001	62000000	666	3.7363			ENSECAG00000016487	ATP6V1E1	ATPase H+ transporting V1 subunit E1 [Source:VGNC Symbol;Acc:VGNC:15681]			3	42050001	42150000	0.991588			ENSECAG00000020230	PSMD9	proteasome 26S subunit, non-ATPase 9 [Source:VGNC Symbol;Acc:VGNC:50963]
5	97550001	97650000	428	3.73617			ENSECAG00000008033	SLC25A18	solute carrier family 25 member 18 [Source:VGNC Symbol;Acc:VGNC:56603]			1	46350001	46450000	0.991349			ENSECAG00000006127	SBNO1	strawberry notch homolog 1 [Source:VGNC Symbol;Acc:VGNC:49376]
10	52150001	52250000	917	3.73183			ENSECAG00000010238	CECR2	CECR2, histone acetyl-lysine reader [Source:VGNC Symbol;Acc:VGNC:50587]			9	69050001	69150000	0.989274			ENSECAG00000006771	PRKCA	protein kinase C alpha [Source:VGNC Symbol;Acc:VGNC:21843]
2	79300001	79400000	316	3.73146			ENSECAG00000010335	BCL2L13	BCL2 like 13 [Source:VGNC Symbol;Acc:VGNC:15793]			1	141100001	141200000	0.987871			ENSECAG00000023195	ENSECAG00000023195	tripartite motif containing 25 [Source:NCBI gene;Acc:100147035]
9	29350001	29450000	386	3.72666			ENSECAG00000011182	PUS7L	pseudouridine synthase 7 like [Source:VGNC Symbol;Acc:VGNC:22050]			4	23950001	24050000	0.987674			ENSECAG00000002882	ENSECAG00000002882	None
22	42650001	42750000	891	3.72496			ENSECAG00000009893	CDK19	cyclin dependent kinase 19 [Source:VGNC Symbol;Acc:VGNC:51011]			3	66250001	66350000	0.985676			ENSECAG00000022561	TM2D3	TM2 domain containing 3 [Source:VGNC Symbol;Acc:VGNC:24139]
6	38200001	38300000	1460	3.71925			ENSECAG00000021679	CDK17	cyclin dependent kinase 17 [Source:VGNC Symbol;Acc:VGNC:16343]			15	44800001	44900000	0.982471			ENSECAG00000024315	TARSL2	threonyl-tRNA synthetase like 2 [Source:VGNC Symbol;Acc:VGNC:23878]
20	27300001	27400000	956	3.71806			ENSECAG00000008534	LNPK	lunapark, ER junction formation factor [Source:VGNC Symbol;Acc:VGNC:19718]			20	28500001	28600000	0.982027			ENSECAG00000023883	CFAP36	cilia and flagella associated protein 36 [Source:VGNC Symbol;Acc:VGNC:16452]
1	87800001	87900000	525	3.71508			ENSECAG00000023047	ZNF804B	zinc finger protein 804B [Source:VGNC Symbol;Acc:VGNC:25394]			28	13600001	13700000	0.981887			ENSECAG00000000293	MYO3B	myosin IIIB [Source:NCBI gene;Acc:100063200]
10	66700001	66800000	538	3.70969			ENSECAG00000000784	ESRP1	epithelial splicing regulatory protein 1 [Source:VGNC Symbol;Acc:VGNC:17684]			8	24650001	24750000	0.980849			ENSECAG00000012316	DTWD1	DTW domain containing 1 [Source:VGNC Symbol;Acc:VGNC:17335]
5	67700001	67800000	573	3.70442			ENSECAG00000024125	DPY19L4	dpy-19 like 4 [Source:VGNC Symbol;Acc:VGNC:50476]			6	42300001	42400000	0.97884			ENSECAG00000006569	ENSECAG00000006569	mucin 13, cell surface associated [Source:NCBI gene;Acc:100070362]
13	15050001	15150000	444	3.70184			ENSECAG00000017514	RPL6	ribosomal protein L6 [Source:NCBI gene;Acc:100051509]			6	29800001	29900000	0.978005			ENSECAG00000007589	ITGB5	integrin subunit beta 5 [Source:VGNC Symbol;Acc:VGNC:19179]
7	51300001	51400000	644	3.69901			ENSECAG00000020560	LARGE1	LARGE xylosyl- and glucuronyltransferase 1 [Source:VGNC Symbol;Acc:VGNC:19584]			14	30450001	30550000	0.976746			ENSECAG00000021072	KNTC1	kinetochore associated 1 [Source:VGNC Symbol;Acc:VGNC:19502]
2	15550001	15650000	817	3.69414			ENSECAG00000011174	MYO5C	myosin VC [Source:VGNC Symbol;Acc:VGNC:20509]			22	45600001	45700000	0.975535			ENSECAG00000001471	None	None
4	52850001	52950000	286	3.68934			ENSECAG00000006343	L3MBTL3	L3MBTL3, histone methyl-lysine binding protein [Source:VGNC Symbol;Acc:VGNC:50599]			14	81750001	81850000	0.974331			ENSECAG00000001516	HCAR1	hydroxycarboxylic acid receptor 1 [Source:VGNC Symbol;Acc:VGNC:18705]
3	108650001	108750000	719	3.68925			ENSECAG00000011413	SAMD3	sterile alpha motif domain containing 3 [Source:VGNC Symbol;Acc:VGNC:22676]			8	22250001	22350000	0.972257			ENSECAG00000007279	MEX3A	mex-3 RNA binding family member A [Source:VGNC Symbol;Acc:VGNC:20136]
8	22100001	22200000	388	3.68905			ENSECAG00000014249	None	None			8	39500001	39600000	0.972128			ENSECAG00000017757	RPTOR	regulatory associated protein of MTOR complex 1 [Source:VGNC Symbol;Acc:VGNC:22570]
16	11950001	12050000	818	3.68728			ENSECAG00000011827	SBNO2	strawberry notch homolog 2 [Source:NCBI gene;Acc:102147621]			8	23300001	23400000	0.971127			ENSECAG00000001162	None	None
6	27600001	27700000	377	3.68211			ENSECAG00000013347	CCN6	cellular communication network factor 6 [Source:VGNC Symbol;Acc:VGNC:25039]			4	44550001	44650000	0.970824			ENSECAG00000018165	ENSECAG00000018165	UDP-glucuronosyltransferase 2B31 [Source:NCBI gene;Acc:100066329]
6	27550001	27650000	430	3.67808			ENSECAG00000013843	TUBE1	tubulin epsilon 1 [Source:VGNC Symbol;Acc:VGNC:24659]			19	29300001	29400000	0.970423			ENSECAG00000005120	None	None
6	62150001	62250000	630	3.67676			ENSECAG00000018140	None	None			18	54300001	54400000	0.970314			ENSECAG00000013815	ENSECAG00000013815	None
3	33950001	34050000	427	3.67259			ENSECAG00000011516	ENSECAG00000011516	PR/SET domain 5 [Source:NCBI gene;Acc:100072313]			6	29850001	29950000	0.969164			ENSECAG00000015971	DUT	deoxyuridine triphosphatase [Source:VGNC Symbol;Acc:VGNC:17360]
3	43850001	43950000	400	3.65971			ENSECAG00000007305	TC2N	tandem C2 domains, nuclear [Source:VGNC Symbol;Acc:VGNC:23938]			1	182950001	183050000	0.968443			ENSECAG00000017258	CCM2	CCM2 scaffold protein [Source:VGNC Symbol;Acc:VGNC:55946]
10	60100001	60200000	718	3.65647			ENSECAG00000024705	MAFB	MAF bZIP transcription factor B [Source:VGNC Symbol;Acc:VGNC:51571]			21	53050001	53150000	0.967533			ENSECAG00000017733	None	None
14	53350001	53450000	645	3.6541			ENSECAG00000013661	FAM184B	family with sequence similarity 184 member B [Source:VGNC Symbol;Acc:VGNC:51185]			22	40000001	40100000	0.96664			ENSECAG00000018271	TBRG4	transforming growth factor beta regulator 4 [Source:VGNC Symbol;Acc:VGNC:23929]
3	43700001	43800000	478	3.65318			ENSECAG00000006545	NSFL1C	NSFL1 cofactor [Source:VGNC Symbol;Acc:VGNC:20901]			7	24450001	24550000	0.965186			ENSECAG00000000530	EPHA5	EPH receptor A5 [Source:VGNC Symbol;Acc:VGNC:17619]
25	39500001	39600000	86	3.65246			ENSECAG00000017887	ENSECAG00000017887	FKBP prolyl isomerase 1A [Source:NCBI gene;Acc:100629541]			1	1200001	1300000	0.965105			ENSECAG00000008768	PARD3B	par-3 family cell polarity regulator beta [Source:VGNC Symbol;Acc:VGNC:21161]
28	21150001	21250000	434	3.64504			ENSECAG00000011240	CNTN1	contactin 1 [Source:VGNC Symbol;Acc:VGNC:16695]			15	9500001	9600000	0.964482			ENSECAG00000022600	SPAG1	sperm associated antigen 1 [Source:NCBI gene;Acc:100055903]
9	79250001	79350000	746	3.64422			ENSECAG00000011492	CDCA7	cell division cycle associated 7 [Source:VGNC Symbol;Acc:VGNC:51445]			3	61250001	61350000	0.962732			ENSECAG00000007894	RNF19A	ring finger protein 19A, RBR E3 ubiquitin protein ligase [Source:VGNC Symbol;Acc:VGNC:22461]
16	60400001	60500000	824	3.64388			ENSECAG00000016445	ATF1	activating transcription factor 1 [Source:VGNC Symbol;Acc:VGNC:15609]			11	13650001	13750000	0.962223			ENSECAG00000002745	MARCH8	membrane associated ring-CH-type finger 8 [Source:VGNC Symbol;Acc:VGNC:51572]
18	54400001	54500000	285	3.63926			ENSECAG00000020056	SLC11A2	solute carrier family 11 member 2 [Source:VGNC Symbol;Acc:VGNC:23018]			4	19150001	19250000	0.961587			ENSECAG00000000269	CDC37L1	cell division cycle 37 like 1 [Source:VGNC Symbol;Acc:VGNC:16294]
24	500001	600000	930	3.63879			ENSECAG00000009548	TMPRSS12	transmembrane serine protease 12 [Source:VGNC Symbol;Acc:VGNC:56614]			1	22200001	22300000	0.960635			ENSECAG00000011235	AK3	adenylate kinase 3 [Source:VGNC Symbol;Acc:VGNC:15196]
8	23250001	23350000	293	3.63482			ENSECAG00000014716	NUDT6	nudix hydrolase 6 [Source:VGNC Symbol;Acc:VGNC:20950]			28	45050001	45150000	0.959996			ENSECAG00000015973	RCL1	RNA terminal phosphate cyclase like 1 [Source:VGNC Symbol;Acc:VGNC:22271]
20	23300001	23400000	566	3.63263			ENSECAG00000014829	FGF2	fibroblast growth factor 2 [Source:NCBI gene;Acc:100033955]			11	31300001	31400000	0.959837			ENSECAG00000001110	ENSECAG00000001110	None
4	33250001	33350000	885	3.62425			ENSECAG00000009456	NEDD4	neural precursor cell expressed, developmentally down-regulated 4, E3 ubiquitin protein ligase [Source:VGNC Symbol;Acc:VGNC:20659]			12	33050001	33150000	0.957512			ENSECAG00000005940	None	None
9	40500001	40600000	346	3.62104			ENSECAG00000012671	PRTG	protogenin [Source:VGNC Symbol;Acc:VGNC:21924]			15	9400001	9500000	0.955861			ENSECAG00000005979	None	None
9	41150001	41250000	401	3.62075			ENSECAG00000022764	ENSECAG00000022764	NKG2-A/NKG2-B type II integral membrane protein [Source:NCBI gene;Acc:100062688]			1	106700001	106800000	0.955295			ENSECAG00000005288	ENSECAG00000005288	olfactory receptor 11H1-like [Source:NCBI gene;Acc:100058174]
18	53950001	54050000	691	3.61978			ENSECAG00000022791	ENSECAG00000022791	None			15	44750001	44850000	0.955209			ENSECAG00000005586	OR4Q3	olfactory receptor family 4 subfamily Q member 3 [Source:VGNC Symbol;Acc:VGNC:54717]
8	19900001	20000000	299	3.61885			ENSECAG00000009239	TRIM37	tripartite motif containing 37 [Source:VGNC Symbol;Acc:VGNC:24506]			18	49700001	49800000	0.954038			ENSECAG00000010455	ENSECAG00000010455	None
8	36300001	36400000	506	3.6154			ENSECAG00000015007	None	None			1	62850001	62950000	0.951695			ENSECAG00000006227	None	None
28	31350001	31450000	1081	3.61125			ENSECAG00000017230	None	None			1	140300001	140400000	0.951508			ENSECAG00000010909	TNS2	tensin 2 [Source:VGNC Symbol;Acc:VGNC:24401]
1	138350001	138450000	351	3.60694			ENSECAG00000018217	DDX46	DEAD-box helicase 46 [Source:VGNC Symbol;Acc:VGNC:17095]			19	34700001	34800000	0.949432			ENSECAG00000016252	SPRYD3	SPRY domain containing 3 [Source:VGNC Symbol;Acc:VGNC:23547]
3	34100001	34200000	314	3.60506			ENSECAG00000001757	CAMLG	calcium modulating ligand [Source:VGNC Symbol;Acc:VGNC:16026]			14	54950001	55050000	0.949003			ENSECAG00000019633	IGFBP6	insulin like growth factor binding protein 6 [Source:VGNC Symbol;Acc:VGNC:18975]
10	76500001	76600000	728	3.59607			ENSECAG00000017103	BUB1	BUB1 mitotic checkpoint serine/threonine kinase [Source:VGNC Symbol;Acc:VGNC:15924]			8	33200001	33300000	0.947017			ENSECAG00000020109	SOAT2	sterol O-acyltransferase 2 [Source:VGNC Symbol;Acc:VGNC:23436]
9	22700001	22800000	827	3.57838			ENSECAG00000024904	WIF1	WNT inhibitory factor 1 [Source:VGNC Symbol;Acc:VGNC:25033]			18	54350001	54450000	0.945944			ENSECAG00000006878	CSAD	cysteine sulfinic acid decarboxylase [Source:VGNC Symbol;Acc:VGNC:16892]
7	18800001	18900000	495	3.56472			ENSECAG00000016906	ZNF184	zinc finger protein 184 [Source:HGNC Symbol;Acc:HGNC:12975]			8	22750001	22850000	0.945818			ENSECAG00000013071	ZNF740	zinc finger protein 740 [Source:VGNC Symbol;Acc:VGNC:25381]
10	42800001	42900000	245	3.56307			ENSECAG00000012167	None	None			5	42050001	42150000	0.945392			ENSECAG00000013502	ITGB7	integrin subunit beta 7 [Source:VGNC Symbol;Acc:VGNC:19181]
8	26000001	26100000	477	3.56306			ENSECAG00000014898	LEO1	LEO1 homolog, Paf1/RNA polymerase II complex component [Source:VGNC Symbol;Acc:VGNC:19632]			11	2400001	2500000	0.944896			ENSECAG00000009743	MORN1	peroxisomal biogenesis factor 10 [Source:NCBI gene;Acc:100064074]
2	105050001	105150000	491	3.56201			ENSECAG00000021893	ENSECAG00000021893	None			3	66300001	66400000	0.94466			ENSECAG00000010508	RER1	retention in endoplasmic reticulum sorting receptor 1 [Source:VGNC Symbol;Acc:VGNC:22304]
7	150001	250000	555	3.55811			ENSECAG00000012972	None	None			22	39950001	40050000	0.94298			ENSECAG00000011483	None	None
10	61300001	61400000	728	3.55249			ENSECAG00000025096	TMEM117	transmembrane protein 117 [Source:VGNC Symbol;Acc:VGNC:24184]			21	46400001	46500000	0.942358			ENSECAG00000005199	HHEX	hematopoietically expressed homeobox [Source:VGNC Symbol;Acc:VGNC:18774]
2	107150001	107250000	638	3.54976			ENSECAG00000001033	SCGN	secretagogin, EF-hand calcium binding protein [Source:VGNC Symbol;Acc:VGNC:22725]			8	22650001	22750000	0.94143			ENSECAG00000006607	KIF11	kinesin family member 11 [Source:VGNC Symbol;Acc:VGNC:49478]
22	2650001	2750000	981	3.54757			ENSECAG00000011719	MMRN1	multimerin 1 [Source:VGNC Symbol;Acc:VGNC:20238]			1	141400001	141500000	0.941073			ENSECAG00000000120	SGCZ	sarcoglycan zeta [Source:NCBI gene;Acc:100049909]
21	53050001	53150000	964	3.54592			ENSECAG00000001678	None	None			4	19100001	19200000	0.940762			ENSECAG00000011582	DLGAP4	DLG associated protein 4 [Source:VGNC Symbol;Acc:VGNC:17215]
9	70800001	70900000	706	3.54291			ENSECAG00000026832	ACOXL	acyl-CoA oxidase like [Source:VGNC Symbol;Acc:VGNC:14996]			4	15650001	15750000	0.939508			ENSECAG00000007545	MYL9	myosin light chain 9 [Source:VGNC Symbol;Acc:VGNC:20488]
4	9600001	9700000	714	3.54182			ENSECAG00000021678	PAPSS1	3'-phosphoadenosine 5'-phosphosulfate synthase 1 [Source:VGNC Symbol;Acc:VGNC:21153]			21	35350001	35450000	0.939376			ENSECAG00000010360	None	None
24	34850001	34950000	804	3.54121			ENSECAG00000000043	CHRNB3	cholinergic receptor nicotinic beta 3 subunit [Source:VGNC Symbol;Acc:VGNC:16528]			3	68900001	69000000	0.939282			ENSECAG00000010646	IDE	insulin degrading enzyme [Source:VGNC Symbol;Acc:VGNC:18936]
2	16000001	16100000	308	3.5329			ENSECAG00000004690	None	None			18	79700001	79800000	0.939275			ENSECAG00000017780	TRPM7	transient receptor potential cation channel subfamily M member 7 [Source:VGNC Symbol;Acc:VGNC:51811]
22	30450001	30550000	511	3.53199			ENSECAG00000009730	SAR1A	secretion associated Ras related GTPase 1A [Source:VGNC Symbol;Acc:VGNC:22690]			9	46000001	46100000	0.938294			ENSECAG00000023695	USP50	ubiquitin specific peptidase 50 [Source:VGNC Symbol;Acc:VGNC:51825]
8	39750001	39850000	534	3.51908			ENSECAG00000018686	PPA1	pyrophosphatase (inorganic) 1 [Source:NCBI gene;Acc:100072720]			1	80450001	80550000	0.937962			ENSECAG00000006611	USP8	ubiquitin specific peptidase 8 [Source:VGNC Symbol;Acc:VGNC:24856]
3	105800001	105900000	1088	3.51683			ENSECAG00000010498	NPFFR1	neuropeptide FF receptor 1 [Source:VGNC Symbol;Acc:VGNC:51610]			23	26200001	26300000	0.937391			ENSECAG00000007416	None	None
22	21100001	21200000	794	3.51185			ENSECAG00000001633	FZD10	frizzled class receptor 10 [Source:VGNC Symbol;Acc:VGNC:18170]			7	41800001	41900000	0.937171			ENSECAG00000000823	ATG4C	autophagy related 4C cysteine peptidase [Source:VGNC Symbol;Acc:VGNC:15624]
6	59950001	60050000	622	3.51048			ENSECAG00000014425	PIGK	phosphatidylinositol glycan anchor biosynthesis class K [Source:VGNC Symbol;Acc:VGNC:21425]			21	53850001	53950000	0.936632			ENSECAG00000024492	None	None
18	52200001	52300000	435	3.51016			ENSECAG00000015310	ST6GALNAC5	ST6 N-acetylgalactosaminide alpha-2,6-sialyltransferase 5 [Source:VGNC Symbol;Acc:VGNC:56742]			20	28450001	28550000	0.936596			ENSECAG00000014402	MPHOSPH9	M-phase phosphoprotein 9 [Source:VGNC Symbol;Acc:VGNC:20285]
8	22500001	22600000	198	3.50779			ENSECAG00000016925	WAPL	WAPL cohesin release factor [Source:VGNC Symbol;Acc:VGNC:24963]			1	46500001	46600000	0.936505			ENSECAG00000001057	C8H12orf65	chromosome 8 C12orf65 homolog [Source:VGNC Symbol;Acc:VGNC:50915]
3	41450001	41550000	820	3.50623			ENSECAG00000024672	UNK	unkempt family zinc finger [Source:VGNC Symbol;Acc:VGNC:24802]			28	45000001	45100000	0.936095			ENSECAG00000002931	CDK2AP1	cyclin dependent kinase 2 associated protein 1 [Source:VGNC Symbol;Acc:VGNC:16346]
19	51250001	51350000	783	3.50481			ENSECAG00000016948	ENSECAG00000016948	None			14	62350001	62450000	0.934756			ENSECAG00000008754	NAA25	N(alpha)-acetyltransferase 25, NatB auxiliary subunit [Source:VGNC Symbol;Acc:VGNC:50954]
6	68250001	68350000	321	3.50478			ENSECAG00000019803	GALK1	galactokinase 1 [Source:VGNC Symbol;Acc:VGNC:18219]			4	20550001	20650000	0.934411			ENSECAG00000015766	SNCA	synuclein alpha [Source:VGNC Symbol;Acc:VGNC:23382]
2	105200001	105300000	519	3.50276			ENSECAG00000009777	None	None			23	12250001	12350000	0.933698			ENSECAG00000018754	ALYREF	Aly/REF export factor [Source:VGNC Symbol;Acc:VGNC:56392]
1	135250001	135350000	320	3.50098			ENSECAG00000026888	MRPL42	mitochondrial ribosomal protein L42 [Source:VGNC Symbol;Acc:VGNC:20341]			13	15350001	15450000	0.933049			ENSECAG00000020501	ARHGDIA	Rho GDP dissociation inhibitor alpha [Source:VGNC Symbol;Acc:VGNC:15480]
6	37700001	37800000	1129	3.50085			ENSECAG00000015669	RAB3B	RAB3B, member RAS oncogene family [Source:VGNC Symbol;Acc:VGNC:22118]			8	81050001	81150000	0.932595			ENSECAG00000009583	P4HB	prolyl 4-hydroxylase subunit beta [Source:VGNC Symbol;Acc:VGNC:56462]
11	33200001	33300000	430	3.49662			ENSECAG00000021612	NRDC	nardilysin convertase [Source:VGNC Symbol;Acc:VGNC:20880]			15	9350001	9450000	0.932037			ENSECAG00000020382	None	None
14	41050001	41150000	255	3.49649			ENSECAG00000015971	DUT	deoxyuridine triphosphatase [Source:VGNC Symbol;Acc:VGNC:17360]			7	41850001	41950000	0.930301			ENSECAG00000021182	TNFSF4	TNF superfamily member 4 [Source:VGNC Symbol;Acc:VGNC:24379]
23	3700001	3800000	593	3.49385			ENSECAG00000024896	MON2	MON2 homolog, regulator of endosome-to-Golgi trafficking [Source:VGNC Symbol;Acc:VGNC:20261]			16	34250001	34350000	0.929949			ENSECAG00000004445	ENSECAG00000004445	phosphodiesterase 11A [Source:NCBI gene;Acc:100053692]
8	39700001	39800000	534	3.49222			ENSECAG00000023877	None	None			1	155200001	155300000	0.928626			ENSECAG00000014981	ABL1	ABL proto-oncogene 1, non-receptor tyrosine kinase [Source:VGNC Symbol;Acc:VGNC:49495]
3	16500001	16600000	703	3.49112			ENSECAG00000000178	RUNX1T1	RUNX1 translocation partner 1 [Source:NCBI gene;Acc:100050630]			3	45800001	45900000	0.928586			ENSECAG00000006157	None	None
15	13800001	13900000	655	3.49097			ENSECAG00000017791	DIP2B	disco interacting protein 2 homolog B [Source:VGNC Symbol;Acc:VGNC:17190]			6	70100001	70200000	0.928159			ENSECAG00000023318	GNS	glucosamine (N-acetyl)-6-sulfatase [Source:VGNC Symbol;Acc:VGNC:54641]
6	80700001	80800000	278	3.49002			ENSECAG00000011561	HPD	4-hydroxyphenylpyruvate dioxygenase [Source:VGNC Symbol;Acc:VGNC:18856]			2	47400001	47500000	0.928043			ENSECAG00000024798	TBC1D30	TBC1 domain family member 30 [Source:VGNC Symbol;Acc:VGNC:23908]
20	25700001	25800000	778	3.48454			ENSECAG00000012661	None	None			3	42150001	42250000	0.927508			ENSECAG00000013587	ENSECAG00000013587	None
18	52050001	52150000	479	3.48171			ENSECAG00000013672	None	None			23	25950001	26050000	0.927249			ENSECAG00000014205	None	None
13	37750001	37850000	662	3.48155			ENSECAG00000012490	METTL7A	methyltransferase like 7A [Source:VGNC Symbol;Acc:VGNC:20134]			1	36200001	36300000	0.925115			ENSECAG00000015981	INPP5A	inositol polyphosphate-5-phosphatase A [Source:VGNC Symbol;Acc:VGNC:19072]
22	31500001	31600000	888	3.47236			ENSECAG00000013371	HIGD1C	HIG1 hypoxia inducible domain family member 1C [Source:NCBI gene;Acc:111773981]			7	41050001	41150000	0.925002			ENSECAG00000017513	DTHD1	death domain containing 1 [Source:NCBI gene;Acc:100065254]
31	24050001	24150000	669	3.46965			ENSECAG00000011111	FMNL2	formin like 2 [Source:VGNC Symbol;Acc:VGNC:18073]			3	44150001	44250000	0.924615			ENSECAG00000019096	CACNA1C	calcium voltage-gated channel subunit alpha1 C [Source:VGNC Symbol;Acc:VGNC:15982]
19	51350001	51450000	867	3.46884			ENSECAG00000009113	PRPF40A	pre-mRNA processing factor 40 homolog A [Source:VGNC Symbol;Acc:VGNC:21887]			4	19200001	19300000	0.923827			ENSECAG00000001843	None	None
19	59550001	59650000	682	3.46705			ENSECAG00000007580	ARL6IP6	ADP ribosylation factor like GTPase 6 interacting protein 6 [Source:VGNC Symbol;Acc:VGNC:15524]			18	79750001	79850000	0.923717			ENSECAG00000018372	None	None
2	11000001	11100000	712	3.46029			ENSECAG00000006607	KIF11	kinesin family member 11 [Source:VGNC Symbol;Acc:VGNC:49478]			27	17450001	17550000	0.923576			ENSECAG00000001164	TTC28	tetratricopeptide repeat domain 28 [Source:VGNC Symbol;Acc:VGNC:24621]
1	138500001	138600000	653	3.45731			ENSECAG00000010646	IDE	insulin degrading enzyme [Source:VGNC Symbol;Acc:VGNC:18936]			22	27050001	27150000	0.92326			ENSECAG00000019892	ALX4	ALX homeobox 4 [Source:VGNC Symbol;Acc:VGNC:57330]
6	37650001	37750000	959	3.44779			ENSECAG00000006773	CIR1	corepressor interacting with RBPJ, 1 [Source:VGNC Symbol;Acc:VGNC:16555]			1	36250001	36350000	0.923168			ENSECAG00000022632	ENSECAG00000022632	None
9	43150001	43250000	370	3.44756			ENSECAG00000019666	None	None			2	47450001	47550000	0.921747			ENSECAG00000007820	ZFAND4	zinc finger AN1-type containing 4 [Source:NCBI gene;Acc:100051390]
22	16150001	16250000	501	3.44034			ENSECAG00000000531	None	None			1	139650001	139750000	0.920975			ENSECAG00000006549	SETD1B	SET domain containing 1B [Source:VGNC Symbol;Acc:VGNC:50972]
9	46800001	46900000	488	3.43761			ENSECAG00000024587	ATP6V0A2	ATPase H+ transporting V0 subunit a2 [Source:VGNC Symbol;Acc:VGNC:15668]			14	32850001	32950000	0.919977			ENSECAG00000011561	HPD	4-hydroxyphenylpyruvate dioxygenase [Source:VGNC Symbol;Acc:VGNC:18856]
10	46450001	46550000	1109	3.43735			ENSECAG00000014808	IPO5	importin 5 [Source:VGNC Symbol;Acc:VGNC:19106]			7	40900001	41000000	0.919561			ENSECAG00000009841	AKAP1	A-kinase anchoring protein 1 [Source:VGNC Symbol;Acc:VGNC:15199]
6	62450001	62550000	598	3.43557			ENSECAG00000026823	None	None			21	57600001	57700000	0.919484			ENSECAG00000006753	SOWAHC	sosondowah ankyrin repeat domain family member C [Source:HGNC Symbol;Acc:HGNC:26149]
8	27650001	27750000	612	3.43256			ENSECAG00000011997	ONECUT1	one cut homeobox 1 [Source:VGNC Symbol;Acc:VGNC:51616]			5	97400001	97500000	0.915306			ENSECAG00000014530	SEPT10	septin 10 [Source:VGNC Symbol;Acc:VGNC:22828]
20	23450001	23550000	559	3.42545								2	100750001	100850000	0.914284			ENSECAG00000006920	SRP72	signal recognition particle 72 [Source:VGNC Symbol;Acc:VGNC:23589]
3	48150001	48250000	589	3.42333								8	23200001	23300000	0.913427			ENSECAG00000019862	PAICS	phosphoribosylaminoimidazole carboxylase and phosphoribosylaminoimidazolesuccinocarboxamide synthase [Source:VGNC Symbol;Acc:VGNC:21138]
11	25400001	25500000	300	3.42186								14	32800001	32900000	0.912009			ENSECAG00000024835	NELL1	neural EGFL like 1 [Source:VGNC Symbol;Acc:VGNC:20680]
15	13850001	13950000	762	3.41984								5	41700001	41800000	0.911104			ENSECAG00000014733	ENSECAG00000014733	None
2	118300001	118400000	549	3.41843								8	20200001	20300000	0.909219			ENSECAG00000019081	ST7L	suppression of tumorigenicity 7 like [Source:VGNC Symbol;Acc:VGNC:23639]
31	24400001	24500000	437	3.41714								3	48200001	48300000	0.908963			ENSECAG00000004705	WNT2B	Wnt family member 2B [Source:VGNC Symbol;Acc:VGNC:25045]
2	117700001	117800000	408	3.41522								15	2500001	2600000	0.907111			ENSECAG00000010817	CTTNBP2NL	CTTNBP2 N-terminal like [Source:VGNC Symbol;Acc:VGNC:16960]
14	53400001	53500000	610	3.41186								20	23350001	23450000	0.906935			ENSECAG00000005121	None	None
22	47250001	47350000	815	3.40856								11	24450001	24550000	0.905159
27	2850001	2950000	629	3.40192								11	1350001	1450000	0.905149
4	23600001	23700000	1092	3.40137								20	23400001	23500000	0.905111
9	41100001	41200000	365	3.39551								8	22700001	22800000	0.903685
1	58250001	58350000	466	3.39311								22	30400001	30500000	0.900839
1	138550001	138650000	786	3.39242								31	21150001	21250000	0.900821
8	27600001	27700000	524	3.39205								2	118050001	118150000	0.900767
20	32300001	32400000	603	3.39058								19	19550001	19650000	0.899888
5	85500001	85600000	439	3.39042								5	33750001	33850000	0.899758
12	29650001	29750000	1060	3.38966								5	8900001	9000000	0.89814
1	83850001	83950000	390	3.3875								18	49650001	49750000	0.898041
5	97650001	97750000	396	3.38555								18	56050001	56150000	0.897416
6	61400001	61500000	778	3.38497								25	33450001	33550000	0.896121
11	6250001	6350000	367	3.38075								30	30050001	30150000	0.895885
9	43650001	43750000	406	3.37993								1	1450001	1550000	0.895471
28	18850001	18950000	419	3.37693								4	19250001	19350000	0.895202
2	7350001	7450000	711	3.37634								6	80500001	80600000	0.894573
9	43600001	43700000	387	3.37559								27	8600001	8700000	0.893847
1	141400001	141500000	516	3.37479								19	27650001	27750000	0.893598
5	97100001	97200000	769	3.37478								26	1050001	1150000	0.893418
21	20150001	20250000	534	3.37342								14	1450001	1550000	0.891379
25	33550001	33650000	824	3.37295								27	17400001	17500000	0.891112
9	41800001	41900000	474	3.36369								2	99950001	100050000	0.891016
6	62050001	62150000	396	3.35623								4	18700001	18800000	0.891003
19	59600001	59700000	570	3.35304								1	22250001	22350000	0.890362
6	78900001	79000000	462	3.35257								1	950001	1050000	0.889658
22	42800001	42900000	769	3.35222								1	46300001	46400000	0.889584
2	117850001	117950000	403	3.35031								3	90300001	90400000	0.888955
5	97600001	97700000	426	3.34747								4	19400001	19500000	0.88639
9	38650001	38750000	575	3.34471								6	28200001	28300000	0.88627
22	40000001	40100000	691	3.34165								6	29550001	29650000	0.885219
20	27250001	27350000	743	3.34076								22	47250001	47350000	0.884896
6	68100001	68200000	420	3.33985								6	81500001	81600000	0.88482
11	9750001	9850000	699	3.33739								8	8300001	8400000	0.884603
8	22150001	22250000	295	3.33234								3	42400001	42500000	0.882096
8	1600001	1700000	722	3.33011								12	9150001	9250000	0.88119
17	72000001	72100000	903	3.32631								13	26050001	26150000	0.88075
31	24250001	24350000	590	3.32192								6	29600001	29700000	0.880337
6	68300001	68400000	347	3.31914								4	44150001	44250000	0.878759
18	34600001	34700000	419	3.31627								1	141150001	141250000	0.878726
1	36300001	36400000	513	3.31587								18	49600001	49700000	0.877219
18	53050001	53150000	386	3.31372								1	80500001	80600000	0.877122
17	54350001	54450000	699	3.31194								22	15900001	16000000	0.876546
1	141450001	141550000	644	3.30431								18	4950001	5050000	0.875475
6	61950001	62050000	574	3.29894								22	14750001	14850000	0.875472
15	63800001	63900000	535	3.29661								4	52850001	52950000	0.875066
9	40750001	40850000	287	3.29502								6	81150001	81250000	0.874852
3	100650001	100750000	448	3.28722								14	81800001	81900000	0.87469
8	34400001	34500000	561	3.28682								8	22200001	22300000	0.873432
1	87750001	87850000	562	3.28314								11	31450001	31550000	0.873211
3	110250001	110350000	644	3.28011								15	300001	400000	0.872093
2	118250001	118350000	492	3.27981								3	76300001	76400000	0.870847
23	42950001	43050000	770	3.27829								14	86500001	86600000	0.8694
8	33700001	33800000	345	3.27829								14	16550001	16650000	0.867462
8	23500001	23600000	443	3.27816								6	80550001	80650000	0.866992
17	67100001	67200000	573	3.27491								6	28250001	28350000	0.866004
6	70700001	70800000	501	3.2748								7	88800001	88900000	0.865807
16	14700001	14800000	608	3.27468								20	12150001	12250000	0.865517
5	74200001	74300000	761	3.27319								9	69100001	69200000	0.865389
6	81200001	81300000	334	3.27163								5	55950001	56050000	0.864518
1	137750001	137850000	576	3.27069								1	139600001	139700000	0.863339
